# Supplementary material for: Comprehensive Analysis of Autophagy-Related Genes in Sweet Orange (Citrus sinensis) Highlights Their Roles in Response to Abiotic Stresses
Source: Int J Mol Sci. 2020 Apr 13;21(8):2699. doi: 10.3390/ijms21082699 (PMC7215763; doi:10.3390/ijms21082699)
Supplement: Supplementary file 1 [file ijms-21-02699-s001.zip]

Archive with 2 entries (2 files):
- Table S1 ATG proteins of sweer orange, arabidpopsis, tobacco, rice and grapevine.xlsx
- supplementary figures
