# Supplementary material for: Comprehensive Analysis of Autophagy-Related Genes in Sweet Orange (Citrus sinensis) Highlights Their Roles in Response to Abiotic Stresses
Source: Int J Mol Sci. 2020 Apr 13;21(8):2699. doi: 10.3390/ijms21082699 (PMC7215763; doi:10.3390/ijms21082699)
Supplement: Supplementary file 1 [file ijms-21-02699-s001.zip › Table S1 ATG proteins of sweer orange, arabidpopsis, tobacco, rice and grapevine.xlsx]

## Sheet: Sweet orange
Gene	ID Number	Amino acid sequence
CsATG1a	Cs1g05170	MEQNKLSKNKTVGDYALKSKIGESSNSLSTVWKAEHLSSGDVVAVKQVYVEKLNKHLKSCLDCELNFLSSVNHPNIIRLFDAFQAENCIFLVVEFCAGGNLSSYIRLHGRVPEQTARKFLQQLGSSLPAFGAGLEILNSHHIIHRDLKPENILLSGLDDDVMLKIADFGLSCSTLYPGNYAEKVCGSPLYMAPEVLQFQRYDEKVDMWSVGAILFELLNGYPPFSGRNNVQLVRNINSCKHLPFSQLIVPALHPDCVDMCLKLLSANTVDRLSFNEFYHHRFLRRNSAILRAPFHIP
CsATG1b	orange1.1t03071	MSQATGRGRVVGDYLVGRQIGSGSFSVVWHARHRVHGTEVAMKEIAMGRLNKKLQESLMSEIFILKRINHPHIIRLHDIIEVPGKLHLILEYCKGGDLSMYIQRHGCVPEETAKHFMKQLAAGLQVLRDNNLIHRDLKPQNLLLSTDDDNAALKIADFGFARSLQPRGLAETLCGSPLYMAPEIMQLQKYDAKADLWSVGAILFQLVTGKTPFTGSNQIQLLQNIVKATELHFPPDAKILSADCKDLCQKLLRRNPVERLTFEEFFNHPFLSQTQPDQVFRSRMFSRSADDFPFYESKSVRDVVESSQDDCLPFFLDDDSSGPEGSPSFSKRRSSMKSTYGFSVDAKHGREATSSALNNLDLRYGNKLDNTNLRHDSYKLSDENLNEPPKCLDQRLANT…
CsATG1d	orange1.1t00581	MEPNRTRLIGEYIVGPRIGSGSFAVVWRARHRQLGIEVAVKEIDKKLLSPKVSDNLLKEISILSTISHPNIIRFFEAIETREKIYLVLEYCDGGDLAAYIHKHGKVSEAVARHFMRQLAAGLQVLQEKHLIHRDLKPQNLLVSTNEVTPVLKIGDFGFARSLTPQDLADTLCGSPLYMAPEIIQNHKYDAKADLWSVGAILFQLVTGKPPFDGSNQLQLFQNILTSTELRFPPGAIEELHPDCVDLCRCLLRQNPVERITFKEFFNHRFLGELRQTVHAEQHSVVPETKPMVELLNSSTPEDRHSLHSEHPTNSSSKNPKSACSSACDKVILNTGDQGNSLSTRDLHEFIPNMACDRMKKSVGSQYSSDQLKDLMESIEKEYVLINSHFASTDGFSFYL…
CsATG13	Cs1g05100	MASSHNMHSEAAKMEQIITEFYTKSLHIILESRSPYMSSRNFSGEQALSSPSSSTSSSSSVRPRDRWFNLALRECPAALENLDFWHQSNLEPMVVDVILVQRPLDWDPVNLSPKSELVRNLSSKERYPFCWSSDQEECGSEAKSEKIVERWVVQYDSRKVRDASSGSRRSSSNTLHNVYKKSILLLRSLYSTVRLLPAYKIFRDLNSSGQILTFSLAHRVSSFVEPFTRKEEAEFQRFGFTPVDTSSGRLCISVLYRSSISEVSSEPSTPMSPQFIPDYVGSPLADPLKKFPFLPVSHGSPSSLPFSRRHSWSFDHYKPSPPSVSFSPSPTHSEPHLSISNMNSRRFHPMSLPPHPPETSLVHKKNTSFDEYCPSPNFTPSPSPSPPIYIPGSHPSKSR…
CsATG20	Cs6g14260	MINTEQQRSASGSSQSPRSPSSQPYLSVSVTDPVKLGNGVQAYISYRVITKTNFPEYQGPEKIVIRRYSDFVWLRDRLFEKYKGIFIPPLPEKSAVEKFRFSAEFIEMRRQGLDLFVNRIASHPELQQSEDLKTFLQADEETMERLRSQDTGYFKKKPADLMQIFKDVQSKVSDVVLGKEKPVEESNPEYEKLKHYIFELENHLAEAQKHAYRLVKRHRELGESLSDFGKAAKLLGACEGDALGKAFSELGMKSEALSVKLQREAHQLLMNFEEPLKDYVRAVQSIKATIAERANAFRQQCELAETMKLKEINLDKLMLTRSDKVGEAEIEYKELKAESEDSTRRFETIVRLMNEEIVRFQEQKTLDMGIAFHNFSKGQARLASSIADAWRTLLPKLEA…
CsVPS15	Cs4g15580	MGNKIAKTTQASATEYYLHDLPSSYNLVLKEVLGGSRFFKSILCKHDEGLVLVKVYFKRGDYIDLREYERRLFHIRETFRSIDHPHVWAFQFWQETDKAAYLLRQYFFNSLRDRLSTPPFLSLVEKKWLAFQLLLAVKQCHEKGICHGDIKCENVLVTSWNWLYLSDFASFKPTYIPYDDPSDFSFFFDTGGKRLCYLAPERFYEHGGEMQVAQDAPLKPSMDIFAVGCVIAELFLEVPFFELSHLLAYRRGQYDPSQHLEKIPDSGIRKMILHMIQLEPELRFSAESYLQNYAAVVFPTYFSPFLHNFYCCWNPLHSDMRVAMCRSVFPEILKQMMGNKSSEDIGSGVGTPSTAMSVKESQERVTKQNLNLAKALLEKREEMEKGRVQNRFRLLGDIS…
CsVPS34	Cs7g08800	MSGNEFRFFLSCDINLPVKFRVDRLEGTLPSIKSPNSVNDRSGINSTTEERRPELYVECALYIDGAPFGLPMRTRLESMGPMYCWNEPITLSTKYRDLTAHSQLALTVWDVSCGKDERLVGGTTILLFNSKMQLKTGKQKLRLWPGKEADGSLPTSTPGKVPKNERGELERLEKLINKYEREQIQRVDWLDRLTFKALEKIKEQENFRNGNSYLYLVVDFGRLEHRVVFQDSGANFLLPAPITSTNELVIVWDPEVGKINPSEHKQLKLARSLTRGIIDRDLKPSNAERKSIQRILKYPPTRTLSGDEKQLLWKFRFSLMSEKRALTKFLRSVEWSDVQEAKQALELMGRWEMIDVCDALELLSPVFESEEVRAYAVCILERADDDELQCYLLQLVQAL…
CsATG6	orange1.1t00487	MKKEDAPDKGRTLSVDPNVPRWVCQNCRHFLCIVGVDSYADKYLNDSSRSTMHGSSIHASNSVLGSTRMDNSFVVLPKQRPQSHGVPPRPRGSSAQSEASQSGKAMDESFVVIYKSESASDGGGPHIPPPEGGTNGPMQPNNSGFHSTITVLKRAFEIATSQTQVEQPLCLECMRVLSDKLDKEVDDVTRDIEAYEACLQRLEGEARDVLSEADFLKEKLKIEEEERKLEAAIEETEKQNAEVNAELKELELKSKRFKELEERYWQEFNNFQFQLIAHQEERDAISSKIEVSQAHLELLKRTNVLNDAFPIWHDGEFGTINNFRLGRLPKIPVEWDEINAAWGQACLLLHTMCQYFRPKFPYRIKIIPMGSYPRIMDSNNNTYELFGPVNLFWSTRYDK…
CsTOR	Cs8g03630	MASTSQSLRYIGPPAPGAGGGSLDALNRILADLCTHGNPKEGASLALRKHIEEQARDLGGEAFSRFMDQLYDRISGLIESNDVAENLGALRAIDELIDVALGENASKVSKFSNYMRTVFEVKRDREILVLASKVLGHLARAGGAMTADEVEFQVKMALDWLRGERVEYRRFAAVLILKELAENASTVFNVHVAEFVDAIWVALRDPTLAVRERAVEALRACLRVIEKRETRWRVQWYYRMFEATQDGLGRNAPVHSIHGSLLAVGELLRNTGEFMMSRYREVAEIVLRYLEHRDRLVRLSITSLLPRIAHFLRDRFVTNYLKICMNHILTVLRIPAERDSGFIALGEMAGALDGELFHYLPTITSHLREAIAPRRGKPSLEALACVGNIARAMGPVMEP…
CsATG2	Cs8g05820	MFSGWRIAKSAEELVPRGAVKRVCKFFLKKKLGQFILGDIDLDQLDVQLSDGSIQLHDLALNVDYLNQKLGAATSVMIKEGSIGSLLVKMPWKGKGCQVELDELELVLAPCWDNKSRDVDESCSTSQDDNNGMQWDTGQFGHDGAGNPSKFTPNDVHEGVKIIAKMVKWFLTSFHVKIKKLIVAYDPCIEKNENKVESHATLVLRISEIGCGTCVSEDSSSDSDARVESFLGINRLTNFVKFEGAILELVDVDAVNHQPGSLHTSGTPSGEVPSGCIPSDATTPIISWKRGGFSGNIKLSIPWKDGSLDIRKVDADVCIDPIELKFQPRTIKWFLLSWETYLKIDNDRMSHTLYKPTDSVYLNVSSQFRSSANVPAVIPADEMIPIRGSYSSSFPSFNS…
CsATG9	Cs5g29970	MMFSGQRGANPLSVFRWKWRGDSSLTTGLLNDVPPEIELSDYAHGRVPSPGSESPAGLLNGESLNVAPIADLDLFFERLYSYYCEKGLRCIIIKWIVELLSLGFTICFSAFFLLFVDWDGLRNAKCGMDAVESGIKPCDLAKEALHEHPLTPLTLSKAVIVGYLGLFSIYWIFCFLRFFAQLKDTLGIRHFYYNSLHVTDSEIQTMPWATILEKVVQLQSSQQLCVVKDLSAHDVVMRLMRKENYLIGMLNKGVLAFPIYSWVPGAGPTVRFGSDGVQHRLILTKTLEWTLNWCILQSMFDRNFCVRRDFVSNPKTLRKRLMVVGLAILLLSPFLVIFMVVYLFLRHAEQFYNHPSTASSRRWSNLSKWMFREFNEVDHLFKHRINSSVVHSSDYLKQF…
CsATG18a	Cs5g32770	MAALSAYSSPWPEPTPDPNPNPNPNSNTSCGVSSEDQTDQLQSLESFSSMPQDEPDSFSPSIPESNPNYQMPLPSPAESTSSSPPPTLLHISFNQDHGCFAAGTDHGFRIYNCDPFREIFRRDFERGGGIGVVEMLFRCNILALVGGGPDPQYPLNKVMIWDDHQSRCIGELSFRSEVRSVKLRRDRIIVVLEQKIFVYNFADLKLLHQIETIANPKGLCAVSQGVGSLVLVCPGLQKGQVRVEHYASKRTKFIMAHDSRIACFALTQDGQLLATSSTKGTLVRIFNTLDGTLLQEVRRGADRAEIYSLAFSSNAQWLAVSSDKGTVHVFNLKVNSGSARSEPRSTSDPTLPTSSLSFIKGVLPKYFSSEWSVAQFRLVEGSPYIVAFGHQKNTVVILG…
CsATG18b	Cs4g02320	MSNQSSSYPVFFVSFNQDNSGFALSTKDGFKIFDSSTGRLCYERAVGAFGIVEMLHSSSLLAIVGAGEQPSLSPRRLCLFNTTTGTALRELNFLTSILAVRLNKKRLVIVLREKTYIYDANTLAILDTIDTVPNLKGLCAFSPSLNACFLAVPASTTKGSVLVYNVMELHSHCEIDAHRAPLAAIVLSSNGMYIATASEQGTIIRVFLVSEATKSYSFRRGTYPSTIFSLSFGQSMQFQDILVATSSSGSLHVFSPGFAINQRRGGRTSSILGSILPESVNEVLDPADHHVLRNAFPAGVKSSAVVRKVDNISASSSSEFLAYRASISVITYNGYFVEYIFSINNCCESTWTLDREFNLLTKRA
CsATG18c	Cs7g29360	MTSTVSTSREILPPGPFGSPNAGASASALASFGHPQTGFSDVDEIELISVSWNQDYGCFAAGTSCGFRIYNCEPFKETFRRDLKSGGFRIVEMLFRCNILALVGAGDNSQYPPTKVIIWDDHQSRCIGEFAFRSDVRSVKLSRERIVVVLEHKIYVYSFVDLKLLHQIETLANLRGLCCLSHNSSTSVLACPGLQRGQVRIEHFGLNMIKLINAHDSHIACFTLTLDGLLLATASTRGTLIRIFNTVDGTRLQEVRRGVDRAEIYSIALSPNVQWLAVASDKGTVHIFSLRVRVVGEDSSSSLSTPSQSTELLNHSSSFDTLISPSTGANPGSSLSFMRGVLPKYFSSEWSFAQFHVPEVTHFIAAFGSQNTVVIVSMDGSFYRCSFDPVHGGEMLQQE…
CsATG18e	Cs3g14170	MMNQPDPITIHHLALNQDHGCFATGTETGFRVYLSDPYKPIMRRDFDRNPRGGTQLVSMLFRSNIICLVNSGPHQSNKVMIWDDHENRYLGELSFRSEVKNVRLRRDRIVVVLNQKVYVYNFTDLKLVDQIETVVNPTGLCDVSQNAGPMVMACPGLLKGQVRVEDYGTKKSKYITAHASRIASIAMTLDGRFVATASSKGTLIRVFNTMDGSLLQEMRRGAERAEIYSLAFSSNAQWLAASSDKGTVHVFGLKVDSGSPGTGKLHSAPEPNLSSKNSSAISSFRFIRGVLPKYFSSKWSMAQFRLPENVQYLVGFGRQNNTIVIVGLDGSYYKCEFDPMKGGEMHQLEHYKFLKPEEPF
CsATG18f	Cs4g11290	MQMLPRPITSKRSRDKFAEVRPLLVFCADGSRSCGTKVQDGLATACNGTSANYHDLGNGSSVPTVVHFYSLRSQSYVHMLKFRSPIYSVRCSSRVVAICQAAQVHCFDAATLEIEYAILTNPIVMGHPSAGGIGIGYGPLAVGPRWLAYSGSPVVVSNDGRVNPQHLMQSRSFSGFASNGSRVAHYAKESSKHLAAGIVNLGDLGYKKLSQYCSEFLPDSQNSLQSAIPGGKSNGTVNGHFPDAENVGMVIVRDIVSKNVIAQFRAHKSPISALCFDPSGILLVTASVQGHNINIFKIIPGILGTSSACDAGSSYVHLYRLQRGLTNAVIQDISFSDDSNWIMISSSRGTSHLFAINPLGGSVNFQPTDANFTTKHGAMAKSGVRWPPNLGLQMPNQQS…
CsATG18g	Cs5g32120	MKKGKGRNNGLLPNSLKIISSCLKTVSTNASTVASTVRSAGASVAASISNASEDLKDQVTWAGFDRLEYGPSVFKQVLLLGYQNGFQVLDVEDASNFNELVSKRDGPVSFLQMQPFPVKDDGCEGFRKLHPFLLVVAGEDTNTLAPGQNRSHLGGVRDGMMDSQSGNCVNSPTAVRFYSFQSHCYEHVLRFRSSVCMVRCSPRIVAVGLATQIYCFDALTLENKFSVLTYPVPQLAGQGAVGINVGYGPMAVGPRWLAYASNTLLLSNSGRLSPQNLTPSGVSPSTSPGGSSLVARYAMEHSKQFAAGLSKTLSKYCQELLPDGSSSPVSPNSVWKVGRHAGADMDNAGIVVVKDFVTRAIISQFKAHTSPISALCFDPSGTLLVTASVYGNNINIFRI…
CsATG18h	Cs5g34870	MKSNHNNNKQSNNNNIKHTNGLNLIPNSLKFISSCIKTASSGVRSAGASVAASISGDSHELKDQVLWSSFDKLELSPSSFKHVLLLGYSNGFQVLDVEDATNVSELVSRRDDPVTFLQMQPLPAKSDGQEGFRNSHPLLLVVACDEAKNSGLVHVHVGRDGLVRDGYDEPQPGNVAMSPTAVRFYSLRSHNYVHVLRFRSTVYMVRCSPRIVAVGLAAQIYCFDALTLESKFSVLTYPVPHFGGQGMSGVNIGYGPMAVGPRWLAYASNNPLLPNTGRLSPQSLTPPSVSPSTSPSNGNLMARYAVESSKQLAAGLINLGDMGYKTLSRYYQDFIPDGSSSPVSSNSSWKVGRNASHSSDTDIAGMVVVKDIVSRSVISQFRAHTSPISALCFDRSGTL…
CsATG3	Cs9g15060	MELQHKFYGIFKGTVEKITSHRTVSAFKEKGVLSVSEFVLAGDNLVSKCPTWSWESGEPSKRKSYLPADKQFLITRNVPCLRRAASVEEEYEGAGGEILVDNEDNDGWLATHGKPKAKCDEDEDDNLPSMEAVEISKNNNVRAISTYFGGEEEEEEDIPDMAEYNEPDSIIENETDPATLPSTYLVAHEPDDDNILRTRTYDISITYDKYYQTPRVWLTGYDESRMLLKTELILEDVSQDHARKTVTIEDHPHLTGKHASIHPCRHGAVMKKIIDVLVSRGVEPEVDKYLFLFLKFVASVIPTIEYDYTMDFDLGSSSN
CsATG4	Cs5g20640	MKGFREKAGASKCFSKSTPDTPNRSLASVGSELGSSETVKRLVTAGSMRRIHERVLGPSRTGISSSTSDIWLLGVCHKIAQDEALGDAAGNNGLAEFNQDFSSRILISYRKGFDPIGDSKITSDVGWGCMLRSSQMLVAQALLFHRLGRPWRKPLQKPFDREYVEILHLFGDSETSPFSIHNLLQAGKAYGLAAGSWVGPYAMCRSWEALARCQRAETGLGCQSLPMAIYVVSGDEDGERGGAPVVCIDDASRHCSVFSKGQADWTPILLLVPLVLGLEKVNPRYIPTLRLTFTFPQSLGIVGGKPGASTYIVGVQEESAIYLDPHDVQPVINIGKDDLEADTSTYHSDVIRHIHLDSIDPSLAIGFYCRDKDDFDDFCARASKLAEESNGAPLFTVTQ…
CsATG8a	Cs2g03030	MAKSSFKLEHPLERRLAESARIREKYPDRIPVIVEKAEKTDVPDIDKKKYLVPADLSVGQFVYVVRKRIKLSAEKAIFVFVKNTLPPTGALMSAIYEENKDEDGFLYMTYSGENTFGWSF
CsATG8c	Cs4g10210	MAKSSFKLEHPLERRQAESARIREKYPDRIPVIVEKAERSDIPDIDKKKYLVPADLTVGQFVYVVRKRIKLSAEKAIFIFVKNILPPTAAMMSAIYEENKDEDGFLYMTYSGENTFGASF
CsATG8d	Cs2g21350	MAKNSFKLEHPLERRQAEAARIRDKYPDRIPVIVERAEKSDVPEIDKKKYLVPADLTVGQFVYVVRKRIKLSPEKAIFIFVKNILPPTAAMMSAIYEENRDEDGFLYMTYSGENTFGIF
CsATG8g	orange1.1t00201	MSKSNFKIEHEFEKRRAEAERIREKYPDRIPVIVEKAERSDIPTIDKKKYLVPADLTVGQFVYVIRKRIKLSAEKAIFIFVDNVLPPTGAIMSTIYDEKKDEDGFLYVTYSGENTFG
CsATG8f	Cs5g08990	MAKSYFKQEHDLEKRRAEAARIREKYPDRIPVIVEKAERSDIPNIDKKKYLVPADLTVGQFVYVIRKRIKLSAEKAIFIFVDNVLPPTGAIMSAIYEEKKDEDGFLYVTYSGENTFGSHIPV
CsATG8i	orange1.1t01753	MGKMQSFKDEFTFEQRLEESREIIAKYPDRVPVIAERYSKADLPDMEKKKFLVPRDMSVGQFIHILSSRLHLTPGKALFVFVKDTLPQTATLMDSVYESFKDEDGFLYMCYSSEKTFGYERIQTC
CsATG10	Cs2g18190	MDILAWDGTLSLSEFSLAAHTLADKWKRFNPSFPSWSWVACRKQPWFGSREAEGYLSLENICLLSLRKEDRGEETCQGEEGTSCFKEEEPTDSATLVQNYDCDKHYYDFHVIYNASYRVPVLYFRAYCSGGQPLVLDEIEKGLPSCSAKALSESKWTFITHEEHPYLNRPWYKLHPCGTGEWMKLLFLGDTTQKKNGVAIELYLVAWFSVVGQVVGLSIPSEMLNDSNPL
CsATG12	Cs1g17600	MAATDSPSSTRKGESFITDDCIVVHFRATGGAPILKQAKFKISGSDKFAKVIEFLCRHLGRETLFVYVNSAFSPNPDELVIDLYNNFGFDGKLIVNYACSMAWG
CsATG5	Cs9g11540	MLNTTAVSSNRIHPPSSSNQFIIIANTSSIIRHHRRRDRISLLRNRNRNMHMEARKYVWEGAIPLQIHLHESEVTTLPPPPPALILAPRIGYLPLLVGLIKPYFGSSLPPGVDTIWFEYKGLPLKWYTPTGVLFDLLCAEPERPWNLTVHFRGYPVHVLIPCEGEDSVKWSFINSLKEAAYIINGNCKNVMNMSQSDQVELWRSVMNVAGNLEAYLRVSSKLKLITVEDDYTVKLNSSSKSQQGTGETDFAGQVKTGRIPVRLYVWSVSEDFDDLEDAPDIDCWDKISFINRPVEVHTEEAGKCFTLRDAIKTLLPEYFTDKPLFSDESPKLEDEEMNLSSEDAGSNKNTEVEEILYEHVTRNAEIKLVRIQGIEPKLEIPFSWVVNNLMNPDYFLYMC…
CsATG7	Cs2g04910	MAAKRESGSGGGSILQFAPFQSSVDEGFWHRLSSLKLNKLGIDESPIPITGFYAPCSHLQVSNHLSLLTESLPSDSDEQSSTAEISRGSRNKCTVPGTLYNSNTLESFYTIDKQSLLKQEAKKIWEDIHSGKAVEDSTVLSRFLVISFADLKKWSFHYWFAFPALVLDPPATVVDLKPASLWFSSQEAESVSAACSDWRNSSLTADVPYFLLTIAPNSRATIRHLKDWEACEGDGQKLLFGFYDPCHLQNHPGWPLRNFLALILTRWKLKSVLFLCYRENRGFTDLGLSLVGEALITVPQGWGDHQCVPNAVGWELNKGRKVPRCISLAKSMDPTRLAISAADLNLKLMRWRQLPSLNLDILSSRKCLLLGAGTLGCQVARMLMAWGVRKITLLDNGRV…
CsATG16	Cs5g06560	MSQEEIAREAIKHALKALRKRHLVEEGAHAPAIIALSRPIISQGSEWKEKADNLETELQQCYKAQSRLSEQLVVEVAESRSSKALLQEKESLITSLQEELTQIRDECSQLKTELEEKIKALELVVSENQQIRAQLEEMTMKAKNAEAENKMLVDRWMLQKMQDAERLNEANALYEDMIDRLKASGLEKLAKQQVDGVVRRSEEGAEFFAESTVPSTCKHKINAHEGGCASILFEYNSARLISGGQDKSIKLWDTNTGSLSSTLYGCLGSVLDLAITHDNRSVIAASSSNNLYVWDVNSGRVRHTLTGHTDKVCAVDVSKISSRHVVSAAYDRTLKVWDLHKGYCVNTIIFHSNCNALAFSMDGQTIFSGHIDGNLRLWDIQTGKLLSEVAAHSLAAVTS…
CsVTI12a	orange1.1t04711	MSQVFEGYERQYCELSAGLSRKCTAASALDGELKKQKLSEIKTGLDDADALIRKMDLEARSLQPNVKAMLLSKLREYKTDLNNLKNEVKRVTSGNVNQAARDELLESGMADAMMVSADQRGRLLMSTERLNHSTDRIKESRRTMLETEELGVSILQDLHQQRQSLLHAHNTLHGVDDNISKSKKILTAMSRRMSRDKWIMGSIISVLVFAILLILYFKLTR
CsVTI12b	Cs7g03410	MSEVFEGYERQYCELSTNLSRKCSSASLLPDGDQKKEKYSEIQSGLDDADALIRKMDLEARSLQPNVKAMLLAKLREYKSDLNKLKREFKRISSSDAHEELLESGKADPNVVSGEQRERLAMSVERINQSGERIRESRRVMLETEELGISIVEDLNQQRETLLNSRNKFLLV
CsVTI12c	Cs6g21610	MSDVFERYERQYCEISANLSKKCTAAASLDGERKKQKVSEIQTGLDEAESLIRKMDLEARSLQPNVKAVLLAKLREYKSDLNNLKSEVKRLVSGNLNAAARDELLESGMADALTASADQRSRLMMSTERVNQSTDRIKDSRRTMLETEELGVSILQDLSSQRQSLLHAHNTLHGVDDNVGKSKKVLTAMSRRMSRNKWIIGTVVAVLVIAIILILYFKLAK
CsVTI12d	orange1.1t00788	MSEVFEGYERQYCELSTNLSRKCSSASLLPDGDQKKEKYSEIQSGLDDADALIRKMDLEARSLQPNVKAMLLAKLREYKSDLNKLKREFKRISSSDAHEELLESGKADPNVVSGEQRERLAMSVERINQSGERIRESRRVMLETEELGISIVEDLNQQRETLLNSRNKVFLLA

## Sheet: Arabidopsis
Gene	ID Number	Amino acid sequence
AtATG1a	At1g49180	MMMLDDYIAKSKLSESLTSTVWLAKHKLTGEEAVMKCFDLSKLNRNLRDCLNNELEFLSSVDHPNIIRLLHVSQDDDFLVMVLEYCDGGTLSSYIQRYGRVEEDIAKRFMKQIGAGLEIIHDNHIIHRDLKPENILIDGSGDDLVLKIADFSLARKLHPGKYLETVCGSPFYMAPEVLQFQRYNEKADMWSVGAILFELLHGYPPFRGNNNVQVLRNIKSSTALPFSRLILQQMHPDCIDVCSRLLSINPAATLGIEDFPFLGRIKNSRVWVKDTTFSSRQHGTRERKVATINGRLQFDLSQDAYLPQRLLENLMYIYNTIEMARVTGVPTSYLISRGESIKVLSQLLRKAKQKTWFFQMLRSWNLNKELMKVQLYVGGFISPTYSFTYSSITSNILIN…
AtATG1b	At2g37840	MAQFTGRVVGDYLVGRQIGSGSFSVVWEARHRVDGTEVAIKEIAMDRLNKKLQESLMSEIFILRRINHPNIIRLIDMIKSPGKVHLVLEYCKGGDLSVYVQRHGIVPEATAKHFMQQLAAGLQVLRDNNIIHRDLKPQNLLLSTNENDADLKIADFGFARSLQPRGLAETLCGSPLYMAPEIMQLQKYDAKADLWSVGAILFQLVTGRTPFTGNSQIQLLQNIIRSTELHFPGDCRDLSLDCIDLCQKLLRRNPVERLTFEEFFNHPFLSDRQSYDFSRSRLGLRTMDGFLSSGSSPSRNMEESSQEDCLPFLLDDDSSGPEGSPSYLKKTSSMKSSSGIKVDTRIERKEVESSPLKHTELTSGYSSFNQKVENDRFRFETQINSDRRNRREPTGLTDS…
AtATG1c	At3g53930	MAQSSLVAAAGRSGRVIGDYAVGRQIGSGSFSVVWEGRHLVHGTVVAIKEIAMARLNKKLQESLMSEIIILRKINHPNIIRFIDMIEAPGKINLVLEYCKGGDLSMYIHKHGSVPEATAKHFMLQLAAGLQVLRDNNIIHRDLKPQNLLLSTDDNDAALKIADFGFARSLQPRGLAETLCGSPLYMAPEIMQLQKYDAKADLWSVGAILFQLVTGRTPFTGNSQIQLLQNIIRSTELHFPADCRDLSTDCKDLCQKLLRRNPVERLTFEEFFHHPFLSDKQSYDFTRSRLDSRTMNDFHSSGSSPSRNIEEISQEDGLPFFLDDDSSGPEGSPSSFKHTSPMKSSYGFSVERREAALSPLKNMDLSSRYSRVSHRAETNNFKFEGHRLSDRSQFKPSSL…
AtATG1d	At3g61960	MESARLVGDYALGPRIGSGSFAVVWLAKHRSSGLEVAVKEIDKKLLSPKVRDNLLKEISILSTIDHPNIIRFYEAIETGDRIFLVLEYCSGGDLAGYINRHGKVPEAVAKHFMRQLALGLQVLQEKHFIHRDLKPQNLLLSSKEVTPLLKIGDFGFARSLTPESMAETFCGSPLYMAPEIIRNQKYDAKADLWSAGAILFQLVTGKPPFDGNNHIQLFHNIVRDTELKFPEDTRNEIHPDCVDLCRSLLRRNPIERLTFREFFNHMFLREPRQIPDVEHSGFSTCTGKSLLPSAQPSTSTNRFKSSAENVHKHGSSSSASNSQISMPHTSFEKTRKDTEGQCSSNQSGVVDSLELIEREYVLVNRPSASLEGSSDCFDTSLQDSGFPNILPRNEKVSSS…
AtATG2	At3g19190	MVFPWNIAKSAEEAFSRWAVKRVVKFLLKKKLGKLILGDIDLDQLDIQLRDGTIQLSDLAINVDYLNDKFDAPLVIKEGSIGSLLVKMPWKTNGCQVEVDELELVLAPRLESNKSSSNEASTSASTREDLHNIRLEIGKHENEMLMNAAKSASIDVHEGVKTVAKIVKWFLTSFHVKIKNLIIAFDPDFGKKQSEAGPRPTLVLRMTEIECGISEEQVSANEVSPDNFLGINRLANCVKFQGAVVELLNMDDDDDGDKTCDKKTSNDVTLIMTGVGGGFSGSLNFSIPWKNGSLDIRKVDADISIDPVEVRFQPSTIRWFLQLWKTFTSFGSDCFPSVSHSDFLTDSPTIPTNVMVTPPATLSLSGGQELEHDTTPNLQFIPDWFPSSFSKKEEDGEVD…
AtATG3	At5g61500	MVLSQKLHEAFKGTVERITGPRTISAFKEKGVLSVSEFVLAGDNLVSKCPTWSWESGDASKRKPYLPSDKQFLITRNVPCLRRAASVAEDYEAAGGEVLVDDEDNDGWLATHGKPKDKGKEEDNLPSMDALDINEKNTIQSIPTYFGGEEDDDIPDMEEFDEADNVVENDPATLQSTYLVAHEPDDDNILRTRTYDLSITYDKYYQTPRVWLTGYDESRMLLQPELVMEDVSQDHARKTVTIEDHPHLPGKHASVHPCRHGAVMKKIIDVLMSRGVEPEVDKYLFLFLKFMASVIPTIEYDYTMDFDLGSSST
AtATG4a	At2g44140	MKALCDRFVPQQCSSSSKSDTHDKSPLVSDSGPSDNKSKFTLWSNVFTSSSSVSQPYRESSTSGHKQVCTTRNGWTAFVKRVSMASGAIRRFQERVLGPNRTGLPSTTSDVWLLGVCYKISADENSGETDTGTVLAALQLDFSSKILMTYRKGFEPFRDTTYTSDVNWGCMIRSSQMLFAQALLFHRLGRAWTKKSELPEQEYLETLEPFGDSEPSAFSIHNLIIAGASYGLAAGSWVGPYAICRAWESLACKKRKQTDSKNQTLPMAVHIVSGSEDGERGGAPILCIEDATKSCLEFSKGQSEWTPIILLVPLVLGLDSVNPRYIPSLVATFTFPQSVGILGGKPGASTYIVGVQEDKGFYLDPHEVQQVVTVNKETPDVDTSSYHCNVLRYVPLESL…
AtATG4b	At3g59950	MKAICDRFVPSKCSSSSTSEKRDISSPTSLVSDSASSDNKSNLTLCSDVVASSSPVSQLCREASTSGHNPVCTTHSSWTVILKTASMASGAIRRFQDRVLGPSRTGISSSTSEIWLLGVCYKISEGESSEEADAGRVLAAFRQDFSSLILMTYRRGFEPIGDTTYTSDVNWGCMLRSGQMLFAQALLFQRLGRSWRKKDSEPADEKYLEILELFGDTEASAFSIHNLILAGESYGLAAGSWVGPYAVCRSWESLARKNKEETDDKHKSFSMAVHIVSGSEDGERGGAPILCIEDVTKTCLEFSEGETEWPPILLLVPLVLGLDRVNPRYIPSLIATFTFPQSLGILGGKPGASTYIVGVQEDKGFYLDPHDVQQVVTVKKENQDVDTSSYHCNTLRYVP…
AtATG5	At5g17290	MAKEAVKYVWEGAIPLQIHLHKSDVASHPAPPPALVLAPRIGYLPLLIPLIKPYFKDSLPPGEDSIWFDYKGFPLKWYIPTGVLFDLLCAEPERPWNLTIHFRGYPCNILIPCEGEDSVKWNFVNSLKEAQYIINGNCKNVMNMSQSDQEDLWTSVMNGDLDAYTRLSPKLKMGTVEDEFSRKTSLSSPQSQQVVPETEVAGQVKTARIPVRLYVRSLNKDFENLEDVPEIDTWDDISYLNRPVEFLKEEGKCFTLRDAIKSLLPEFMGDRAQTSGEERSIDDTEEADGSREMGEIKLVRIQGIEMKLEIPFSWVVNNLMNPEFYLHISVLVKAPQR
AtATG6	At3g61710	MRKEEIPDKSRTIPIDPNLPKWVCQNCHHSLTIVGVDSYAGKFFNDPPPSATQGSSIHGANSVLGSTRMDNSFVVLPRHKPPQSQGIPPRPRGASSPQPDATQSGKAMEESFVVVYKSEPVSDSGGSHNLSLEVGQNGPLHSNTSGFNATINVLTRAFDIARTQTQVEQPLCLECMRVLSDKLEKEVEDVTRDVEAYEACVQRLEGETQDVLSEADFLKEKKKIEEEERKLVAAIEETEKQNAEVNHQLKELEFKGNRFNELEDRYWQEFNNFQFQLIAHQEERDAILAKIEVSQAHLELLNKTNVLIDAFPIRNDGEFGTINNFRLGRLPAIKVEWDEINAAWGQACLLLHTMCNYFRPKFQCQVKIQPMGSYPRIVDSNNETYELFGPVNLFWSTRY…
AtATG7	At5g45900	MAEKETPAIILQFAPLNSSVDEGFWHSFSSLKLDKLGIDDSPISITGFYGPCGHPQVSNHLTLLSESLPLDEQSLIASTSHGNRNKCPVPGILYNTNTVESFNKLDKQSLLKAEANKIWEDIQSGKALEDPSVLPRFLVISFADLKKWSFRYWFAFPAFVLDPPVSLIELKPASEYFSSEEAESVSAACNDWRDSDLTTDVPFFLVSVSSDSKASIRHLKDLEACQGDHQKLLFGFYDPCHLPSNPGWPLRNYLALIRSRWNLETVWFFCYRESRGFADLNLSLVGQASITLSSGESAETVPNSVGWELNKGKRVPRSISLANSMDPTRLAVSAVDLNLKLMRWRALPSLNLNVLSSVKCLLLGAGTLGCQVARTLMGWGIRNITFVDYGKVAMSNPVR…
AtATG8a	At4g21980	MAKSSFKISNPLEARMSESSRIREKYPDRIPVIVEKAGQSDVPDIDKKKYLVPADLTVGQFVYVVRKRIKLGAEKAIFVFVKNTLPPTAALMSAIYEEHKDEDGFLYMTYSGENTFGSLTVA
AtATG8b	At4g04620	MEKNSFKLSNPLEMRMAESTRIRAKYPERVPVIVEKAGQSDVPDIDKKKYLVPADLTIGQFVYVVRKRIKLGAEKAIFVFVKNTLPPTAALMSAIYEEHKDEDGFLYMTYSGENTFGGSFYC
AtATG8c	At1g62040	MANSSFKLEHPLERRQIESSRIREKYPDRIPVIVERAERSDVPNIDKKKYLVPADLTVGQFVYVVRKRIKLSAEKAIFVFVKNTLPPTAAMMSAIYDENKDEDGFLYMTYSGENTFGLV
AtATG8d	At2g05630	MAISSFKHEHPLEKRQAEAARIREKYPDRIPVIVERAEKSDVPDIDRKKYLVPADLTVGQFVYVVRKRIKLSPEKAIFIFVKNILPPTAAIMSAIYEEHKDEDGFLYMSYSGENTFGIFF
AtATG8e	At5g05150	MNSIVSTVRGILTLSRSETFDSPRDEAKSDLKVLSVAWNQVCSGFIVGTNHGFNVYSCKPMIKKSISRAPHESGFKVAEMLFLSNLFAFVGNGYNNSEYPPNKVFVWDDYRNCCLSELTFKSEVIAVKLAREHVVVVLKQNIYVYTFNNLKVDRVIETLMNPKGLCCVTHVESKAVLACPGFHPGQVQVHDLRWNVIKFIKAHDSAIACMTLTLDGSLLATASTKGTLIRIFNAVDGTLLQEFRRGVERAEIYNVAISSNLKWVAASSEKGTLHVFRLRPDILSFDPASSSSFIRVILPKYLYENERSFAQFSLPASTKFIVGFGSENTVLLVGIDGSFRRCKFDHADGGQMVELEHKYFFSLQETGNTMVGGV
AtATG8f	At4g16520	MAKSSFKQEHDLEKRRAEAARIREKYPDRIPVIVEKAEKSDIPTIDKKKYLVPADLTVGQFVYVIRKRIKLSAEKAIFIFVDNVLPPAGALMSSVYEEKKDDDGFLYVTYSGENTFGFGSP
AtATG8g	At3g60640	MSNVSFRQDHDFEKRKAEALRIREKYSDRVPVIVEKSEKSDIPNIDKKKYLVPADLTVGQFVYVIRKRIQLSAEKAIFIFVDNVLPPTGAMMSTIYDENKEEDGFLYVTYSGENTFGSSMT
AtATG8h	At3g06420	MGIVVKSFKDQFSSDERLKESNNIIAKYPDRIPVIIEKYSNADLPDMEKNKYLVPRDMTVGHFIHMLSKRMQLDPSKALFVFVHNTLPQTASRMDSLYNTFKEEDGFLYMCYSTEKTFG
AtATG8i	At3g15580	MKSFKEQYTLDERLAESREIIAKYPTRIPVIAEKYCKTDLPAIEKKKFLVPRDMSVGQFIYILSARLHLSPGKALFVFVNNTLPQTAALMDSVYESYKDDDGFVYMCYSSEKTFG
AtATG9	At2g31260	MMSSGHKGPNVRNFFKWQRGESSSSLTTGLLHNESHEIELSNYGGIPSPGSESPSGLLNGESLNVQPIADLDLFVERLYSYYRDKGLWCIIVKWAVELLSLGFIICFSGFFLLYVDWNGLQNAKCGMDAVESGTKPCDLVKEAIHPHPLSPFTLTTAIIVGYLALFSVYWLFCFLRFFAQLKDTLDFRHFYYNNLHVTDNEILTMPWATVLEKVVQLQSSQCLCVVKDLSAHDMVMRLMRKENYLIGMLNKGLLSFPISHWIPGAGPAVKSAPDGTQYHLVLTKTLEWTLNWCILQSMFDCNFRVRRDFVSNPTTLKKRLFVVGLAMLLLSPFLVIFMLVYLFLRHAEQFYNHPSTASSRRWSNLSKWLFREFNEVDHLFKHRINSSVVHASEYLKQFP…
AtATG10	At3g07525	MDSAREVSDGRLTVEGFSVASRAFADKWKIHNQSFPPWSWVPLINRTLLVSKKEEGYLSLEKIIILSSLEEEIPEDESLNVATDCLEKEETVDHTILVPTMENEAHYYDFHIVYSASYKVPVLYFRGYCSGGEPLALDVIKKDVPSCSVSLLLESKWTFITQEEHPYLNRPWFKLHPCGTEDWIKLLSQSSSSSGCQMPIVLYLVSWFSVVGQVVGLRIPLEMLN
AtATG12a	At1g54210	MATESSSPSSVRKVVVHLRATGGAPILKQSKFKIPGTDKFAKVIDFLRRQLHSDSLFVYVNSAFSPNPDESVIDLYNNFGFDGKLVVNYACSMAWG
AtATG12b	At3g13970	MATESPNSVQKIVVHLRATGGAPILKQSKFKVSGSDKFANVIDFLRRQLHSDSLFVYVNSAFSPNPDESVIDLYNNFGFDGKLVVNYACSMAWG
AtATG13a	At3g18770	MSSSHNRSNNNNSEGAKAEQIIFEFFAKSLHIILESRTPFMSSRNFSGEQMICSPSSSSSSSSSVRPRDKWFNLALRECPAALESFDIGRRSSLEPLVVDVVLVVRPLVGDQSGKRELIRNFSGKDYQSGWNSDQDELGCETKNEQIIERWVVQYDNRKIRESVTTSSRRSSSNKLQVMYKKATLLLRSLFVMVRLLPAYKIFRELNSSGQIFKFKLVPRVPSIVEPFTRKEEAEMQKFSFTPVETICGRLCLSVLYRSLSDVSCEHSTPMSPTFITDYVGSPLADPLKRFPSLPLSYGSPPLLPFQRRHSWSFDRYKASPPSVSCSPSPTRSDSHALVSHPCSRHLPPHPSDIPTGRRKESYPEEYSPCQDFSPPPSPSAPKHAVPRGITRTESAPVR…
AtATG13b	At3g49590	MDFPENLPSDIGRLEQIVSHFFPKALHIVLNSRIPSLQSRGRTRERLSGLNVRKSDKWFNLVMGDRPAALEKLHSWHRNILDSMIIDIILVHPISNDNLDDDDDHSDSVVRSAETVIERWVVQYENPLIMSPQSSDSATRYQKVYKKSIILLRSLYAQTRLLPAYRVSRQLSSSLASSGYDLIYKVSSFSDIFSGPVTETMKEFRFAPVEVPPGRLCASVTYRSDLSDFNLGAHITLPPRIITDYVGSPATDPMRFFPSPGRSVEGHSFTGRAGRPPLTGSSAERPHSWTSGFHRPPAQFATPNQSFSPAQSHQLSPGLHDFHWSRTDAFGDNHQLSPPFSPSGSPSTPRYISGGNSPRINVRPGTAPVTIPSSATLNRYVSSNFSEPGRNPLPPFSPK…
AtATG16	At5g50230	MVQEEKAMEAINDALRALRKRHLLEEGAHAPAISALSKPLISQGSEWKEKTEKLETELQQCYKAQSRLSEQLVIEVAESRTSKAILQEKELLINDLQKELTQRREDCTRLQEELEEKTKTVDVLIAENLEIRSQLEEMTSRVQKAETENKMLIDRWMLQKMQDAERLNEANDLYEEMLAKLKANGLETLARQQVDGIVRRNEDGTDHFVESTIPSTCANRIHAHEGGCGSIVFEYNSGTLFTGGQDRAVKMWDTNSGTLIKSLYGSLGNILDMAVTHDNKSVIAATSSNNLFVWDVSSGRVRHTLTGHTDKVCAVDVSKFSSRHVVSAAYDRTIKLWDLHKGYCTNTVLFTSNCNAICLSIDGLTVFSGHMDGNLRLWDIQTGKLLSEVAGHSSAVTSV…
AtATG18a	At3g62770	MATVSSSSWPNPNPNPDSTSASDSDSTFPSHRDRVDEPDSLDSFSSMSLNSDEPNQTSNQSPLSPPTPNLPVMPPPSVLHLSFNQDHACFAVGTDRGFRILNCDPFREIFRRDFDRGGGVAVVEMLFRCNILALVGGGPDPQYPPNKVMIWDDHQGRCIGELSFRSDVRSVRLRRDRIIVVLEQKIFVYNFSDLKLMHQIETIANPKGLCAVSQGVGSMVLVCPGLQKGQVRIEHYASKRTKFVMAHDSRIACFALTQDGHLLATASSKGTLVRIFNTVDGTLRQEVRRGADRAEIYSLAFSSNAQWLAVSSDKGTVHVFGLKVNSGSQVKDSSRIAPDATPSSPSSSLSLFKGVLPRYFSSEWSVAQFRLVEGTQYIAAFGHQKNTVVILGMDGSFYR…
AtATG18b	At4g30510	MLYSSDLLAIVGAGEQASLSPRRLCLFKTTTGLPLRELNFLTSILAVRMNKKRLVVVLLEKTFVYDLNTLVMLDTIDTVPNPKGLSAFSPSLEGCYLAVPASTTKGSVLVYNVMDLQSHSEIDAHRSPLAAIALSSNGMYIATGSEQGTLIRVHLVSEATKSYSFRRGTYPSTIYSLSFGPSTQLPDILIATSSSGSIHAFSLSLAINQRSKRSTSFLGSVLPDSVSDALDPAHHHVLQNAVSSGIRSYAVVRKIDKLEGTSSPSHFTSLRATVSVITYNGYFQEYTLSINNKNESLWTLEREFNLFSITTG
AtATG18c	At2g40810	MSSTVSNPQGILQPGSFLLPESESMKKEEAELVSVCWNQDSSCFAAGTSHGFRIYNCEPFKETFRRELKDGGFKIVEMLFRSNILALVGGGPNSQYPSSKVLIWDDHQSRCISEFAFRSEIRAVKLRRDRIVVVLEHKIYVYNFMDLRLLHQIETQANPRGLCCLSHHSNTSVLACPGLNRGEIRVEHFGLNMVQIINAHDSSIACMTLTLDGLLLATASTKGTLIRIFNTMDGTRLQEVRRGVDRADIYSIALSPNVQWLAVSSDKGTVHIFSLRVRVVGEDSYSTENGALLTQQNYSNSLQGLVSPTIGTNPGSSLSFMRGVLPKYFSSEWSYAQFHVSEVTQFFAAFGSNNTVAIIGMDGSFYRCSFDPVNGGEMGQLEYIHFMKMDNRP
AtATG18d	At3g56440	MDPRRNFQPGGYDSRNTFTSGSFGPPDFGESDEAELVSVSWNQDYSCFAAGTSHGFRIYNCEPFKETFRRELKDGGFKIVEMLFRSNILALVGGGPNSQYPSNKVLIWDDHQGRCISEFTFRSEIRAVKLRRDRIVVVLEHKIYVYNFMDLRLLHQIENMANPRGLCCLSHHMNTSVLACPGIRRGEVRVEHFGLNMVQIINAHDSNIACMTLTLDGLLLATASTKGTLIRIFNTMDGTRLQEVRRGVDRADIYSIALSPNVQWLAVSSDKGTVHIFSLRVRVIGEDAYSTEHETSSNSLQPLVSPASGANPGSSLSFLRGVLPKYFSSEWSFSQFHVPEVTQYFAAFGAQNTIAIIGLDGSFYRCNFDPVNGGEMTQLEHFHFLKQDSPR
AtATG18e	At5g05150	MNSIVSTVRGILTLSRSETFDSPRDEAKSDLKVLSVAWNQVCSGFIVGTNHGFNVYSCKPMIKKSISRAPHESGFKVAEMLFLSNLFAFVGNGYNNSEYPPNKVFVWDDYRNCCLSELTFKSEVIAVKLAREHVVVVLKQNIYVYTFNNLKVDRVIETLMNPKGLCCVTHVESKAVLACPGFHPGQVQVHDLRWNVIKFIKAHDSAIACMTLTLDGSLLATASTKGTLIRIFNAVDGTLLQEFRRGVERAEIYNVAISSNLKWVAASSEKGTLHVFRLRPDILSFDPASSSSFIRVILPKYLYENERSFAQFSLPASTKFIVGFGSENTVLLVGIDGSFRRCKFDHADGGQMVELEHKYFFSLQETGNTMVGGV
AtATG18f	At5g54730	MKKNGDGSSPKSPDGVVSRSARSSFRALSNCLKVISSGASTVARSAVSAASSAVESHHDQVLWAGFDNLQKEDGDTRRVLLLAFKSGFQVWDVEDTENVHVIVSAHDGQAFFMQMLLNPINSGVLDDRFYKSRPLLAVCGDYSSKKISSDNPGSETVATPTNVYVYSLKSQSYVHTLKFRATIYSVRCCSRIVAVLQAAQIDCFDAATLEMDYRIVTNSIVCGSLGVGYGPLAVGPRWIAYSGSRIATSSSAIFTSEIVSLSTSSPSVAQFARDSSKQLASGIANLGDKGYRSLTKYCSEVLPNPYIPGLKGIGVGNEKVADAESIGMVIVKDITNKSVITQFKAHKSPISALCFDQSGLLLVTASIQGHNINVFRIMPTISTSRAVKTTTFAHLFRLQ…
AtATG18g	At1g03380	MMKKGKGKNSGLLPNSFKIISSCLKTVSANATNVASSVRSAGASVAASISAAEDDKDQVTWAGFGILELGQHVTRHVLLLGYQNGFQVFDVEDASNFNELVSKRGGPVSFLQMQPLPARSGDHEGFWNSHPLLLVVAGDETNGTGLGHSFSQNGSLARDGSSDSKAGDAINYPTTVRFYSLRSHSYVYVLRFRSSVCMIRCSSRVVAVGLANQIYCVDALTLENKFSVLTYPVPQPVRQGTTRVNVGYGPMAVGPRWLAYASKSSMTMKTGRLSPQTFTSSPSLSPSSSSGGSSFMARYAMESSKQLANGLINLGDMGYKTLSKYCQDMLPDGSTSPASPNAIWKVGGVSGSDAENAGMVAVKDLVSGALVSQFKAHTSPISALCFDPSGTLLVTASVC…
AtATG18h	At1g54710	MKSNSKVNINNNGDNHNQTKNNGTNGFLPNSLKFISTCIRTASSGVRSASASVAASLSSDSHELKDQVLWSSFDRLHTSESSFKNVLLLGYTNGFQVLDIDDSNDVTEFVSRRDDPVTFLQMQPLPAKCDGVEGFRSSHPILLAVADEAKGSGPIVTSRDGSVRNGYEDPLALSPTVVRFYSLRSHNYVHVLRFRSTVYMVRCSPRIVAVGLGSQIYCFDALTLENKFSVLSYPVPQLGNQGISGVNVGYGPMAVGARWLAYASNSPLSSSIGRLSPQNVTPPGVSPSTSPNNGNLVARYAMESSKHLAAGLLNLGDKGYKTISKYCQDLKHDGPGPSLSSSPGRKVGRVGSHSAESDVVGTVIVKDFESRAIIAQFRAHTSPISALCFDPSGTLLVTA…
AtATG20	At5g06140	MESTEQPRNISGSMQSPRSPSSHPYLSVSVTDPVKLGNGVQAYISYRVITKTNLPEYQGPEKIVIRRYSDFVWLRDRLFEKYKGIFIPPLPEKSAVEKFRFSAEFIEMRRAALDIFVNRIALHPELQQSEDLRTFLQADEETMDRFRFQETSIFKKPADLMQMFRDVQSKVSDAVLGKEKPVEETTADYEKLKHYIFELENHLTEAQKHAYRLVKRHRELGQSLLDFGKAVKLLGACEGEPTGKAFSDLGTKSELLSIKLQKEAQQVLMNFEEPLKDYVRYVQSIKATIAERGTAFKQHCELSETTKLKEINLDKLMLTRSDKVGEAEIEYREIKAESEEATRRFERIVKRMEDEIVRFQEQKTEEMGVAFHQFAKGQARLANSVADAWRSLLPKLEAS…
AtTOR	At1g50030	MSTSSQSFVAGRPASMASPSQSHRFCGPSATASGGGSFDTLNRVIADLCSRGNPKEGAPLAFRKHVEEAVRDLSGEASSRFMEQLYDRIANLIESTDVAENMGALRAIDELTEIGFGENATKVSRFAGYMRTVFELKRDPEILVLASRVLGHLARAGGAMTSDEVEFQMKTAFDWLRVDRVEYRRFAAVLILKEMAENASTVFNVHVPEFVDAIWVALRDPQLQVRERAVEALRACLRVIEKRETRWRVQWYYRMFEATQDGLGRNAPVHSIHGSLLAVGELLRNTGEFMMSRYREVAEIVLRYLEHRDRLVRLSITSLLPRIAHFLRDRFVTNYLTICMNHILTVLRIPAERASGFIALGEMAGALDGELIHYLPTIMSHLRDAIAPRKGRPLLEAVA…
AtVPS15	At4g29380	MGNKIARTTQVSATEYYLHDLPSSYNLVLKEVLGRGRFLKSIQCKHDEGLVVVKVYFKRGDSIDLREYERRLVKIKDVFLSLEHPHVWPFQFWQETDKAAYLVRQYFYSNLHDRLSTRPFLSLVEKKWLAFQLLLAVKQCHEKDICHGDIKCENVLLTSWNWLYLADFASFKPTYIPYDDPSDFSFFFDTRGQRLCYLAPERFYEHGGETQVAQDAPLKPSMDIFAVGCVIAELFLEGQPLFELAQLLAYRRGQHDPSQHLEKIPDPGIRKMILHMIQLEPEARLSAEDYLQNYVGVVFPNYFSPFLHTLYCCWNPLPSDMRVATCQGIFQEILKKMMENKSGDEIGVDSPVTSNPMNASTVQETFANHKLNSSKDLIRNTVNSKDEIFYSISDALKKN…
AtVPS34	At1g60490	MGANEFRFFLSCDINSPVTFRIEKLDGNLPVKKSSDSGVVSIAEEKKPELYIECALYIDGAPFGLPMRTRLKTTGPPYCWNELITLSSKYRDLTAHSQLAITVWDVSCGKTEGLIGGATVLLFNSKMQMKSGKQKLRLWQGKEADGSFPTSTPGKVPRHERGELERLEKLMNKYERGQIQSIDWLDRLMLKSLDTIKEQESTKHGSSHLFVVIDFCSFEHRVVFQESGANLFITAPIGSTNEFVTVWDTELGKTNPSENKQLKLARSLDRGIIDRDLKPSNIERKSIQRVLKYPPTRTLSGDERQLLWKFRFSLMSEKRALTKFLRCVEWSDVQEAKQAIQLMYKWEMIDVCDALELLSPLFESEEVRAYAVSVLERADDEELQCYLLQLVQALRFERS…
AtVTI12	At1g26670	MSDVFEGYERQYCELSTNLSRKCHSASVLSNGEEKKGKIAEIKSGIDEADVLIRKMDLEARSLQPSAKAVCLSKLREYKSDLNQLKKEFKRVSSADAKPSSREELMESGMADLHAVSADQRGRLAMSVERLDQSSDRIRESRRLMLETEEVGISIVQDLSQQRQTLLHAHNKLHGVDDAIDKSKKVLTAMSRRMTRNKWIITSVIVALVLAIILIISYKLSH
References	Il Kwon, S.; Park, O. K., Autophagy in Plants. J Plant Biol 2008, 51, (5), 313-320.
	Han, S.; Yu, B.; Wang, Y.; Liu, Y., Role of plant autophagy in stress response. Protein Cell 2011, 2, (10), 784-791.

## Sheet: Tobacco
Gene	ID Number	Amino acid sequence
NtATG1a	KR336556	MAQSMSRGGGRSVVGNYVVGKQIGAGSFSTVWHARHRAHGTEVAIKEIVTARLNNKLQDSLKSEIVILQKINHPNIIRLHDMIEEVGKIYIILEYCRGGDLSMYIQQRQGRIPEATAKHFMQQLASGLKILRDNNLIHRDLKPQNLLLSSNDDSSTLKIADFGFARSLQPRGLAETLCGSPLYMAPEIMQLQKYDAKADLWSVGAILFQLVTGKTPFTGNNQIQLLQNILKSTELLFPPNAKNLSSNCIELCKKLLRRNPVERLTFEEFFNHPFLAEKQPDKLSCRDRRPQRVIGGFPISEGYPVRNREETFQEDGLPFSLDDDSSVPDGTPSFAGRLPQRLSHGFSYDAKAERKEGSSNTPLKTDSIGSSHRHTEGNLRESINLKDHRQATTRSKVVD…
NtATG1b	KR336557	MAESMNRGGRFMIGDYVIVKQIGTGSFSTVWHGCHRVDGTDVAIKEIATARLDPKLRESLKSEIIILQKINHPNIIRLHDMIEEPGKIYFVLEYCRGGDLSMYIQRRQGRITEATAKHFMQQLASGLKILRENNLIHRDLKPQNLLLSAADDNSTLKIADFGFARSLQPWVLAETLCGSPLYMAPEIMQLQKYDAKADLWSVGAILFQLVTGKTPFSGNNQIQLLQNIVNSTKLQFPLDVKNLSSHCIDLCRKLLRCKPVERLTFEEFFNHPFLAQKQPAEFSWNQRPQRVIDGFSLAKCNPVRSTEETFQEDGLPFSLDDYSSSPFTGIPQRSSCGHSQVARADRKEVSSAPSRIDPPLDCSNITHKSDTIGFSPGQHGHSEGNLKESRLMDHRLCPK…
NtATG1c	KR336558	MEADHRTVGEYTLTCRLGGGSLSTVWKAEHRTNGKVVALKQINLLNLTRQLKNCLDCELTFLFSVNHPNIIRLFDIFQAENCIFLVLEFCAGGDLASYIRNHGRVRECVAIKFMKQIGAGLEVLSSHRIIHRDLKPENILLSSLENDPILKIADFGLSRMLNPDDFAETVCGSPFYMAPEILQFQKYDAKVDMWSLGAILFELLNGYPPFHGRTSVQILQNIKASLCLPFSELIIPQLHPDCVDLCSRLLSIDPEKRISFKEFCRHRLLKIGEAGDESFCLK
NtATG2	KR336559	MEADHRTVGEYTLTCRLGGGSLSTVWKAEHRMFPWNFARSAETLFSRWAIKRVCKFLLKKKLGKFILGDIDLNQLDVQLSAGTIQLSDLALNVDYLNQKFGSTAAVYVQEGSIGSLLVTMPWKGDGCRIEVDELELVLAPDANFSRSTLGNCLSTKASVNQNLGNRNDDNVDEGGAKTTAFDVHEGVKTIAKMVKWLLTSFHVEVRKLIIAFDPCLGEEKRTGLCQTLVLRVTEVECGTCISEGASLASEAVDDNFLGLTQMTNFIKFSGAVLEFLQIDEIVDKKPNPCASGTITGEWSSCSPNVTTPIITGERGGLAGNLKLTIPWRNGSLDICKVEADASIDPLVIKLQPSSIRCLIYLWGILKDMGQKKDTEFSPCDSVGTCDSTRADTSMLSMDE…
NtATG3	KR336560	MVLSQKIHEAFKGTVERITSPRTVSAFKEKGVLSINEFIIAGDNLVSKCPTWSWESGEPSKRKSYLPADKQFLITRNVPCLRRAASVEEEYEAAGGEVLLDNEENDGWLATHGKPKESKSDEDDNLPSMETLEISKRNTIQSISSYFGGEEEEDIPDMGEYDEPDNLIETDPATLQTAYLVAHEPDDDNILRTRTYDISITYDKYYQTPRVWLTGYDESRMLLQPELVLEDVSQDHARKTVTIEDHPHLPGKHASVHPCRHGAVMKKIIDVLMSRGVEPEVDKYLFLFLKFMASVIPTIEYDYTMDFDLGSSST
NtATG4	KR336561	MRRIFGINKTGIPNGSKSDIWLLGVCYKVVQDDDPSIEPTQSEGFSAFVDDFSSRILVTYRKGFPPIGDSKYTSDVNWGCMLRSSQMLVAQALLLHRLGRSWRKSLDKPHDQKYVDILHLFGDSEESACSIHNLLQAGKTYGLSPGSWVGPYAMCRTWETLARSKREETGNADMSSLMSFYVVSGDEDGERGGAPVLCVEDIVRHCSDLSNGEVDWIPVLFLVPLVLGLDKINSRYLPLLAATFSFPQSLGILGGRPGASTYIVGVQDDQAFYLDPHEVQPVVDIKTDKLDIDTSSYHCNTLRHFPLDSIDPSLAIGFYCRDKSDFDDFCIRASKLVDQSNGAPLFTITETRSSPTAVEYNDRVTSNSGVPELDSFDAVGPGESDGGRPEDEWQLL
NtATG5	KR336562	MGGKGAGGTEAQKYVWEGAIPLQIHLHESEVTTLPSPPPALILAPRIGYLPLLGTKIKPFFSNSLPPGVDTVWFEYKGLPLKWYIPTGVLFDLLCAEPERPWNLTVHFRGYPGNILTPCEGEDSAKWSFINSLKEAAYVINGNCKNVMNMSQPDQLELWRSIMDGNLEAYLRISSKLKLGLVVDDFSIQLSSSSPKSLESTQNADGTGPAKIGRIPVRLYVRTINEDFDDLQDAPAVESWDKISYINRPVEIHGDGGKCFTLCDAITKLLRELFGEKLLPKDDVSGEEVEVGQRLSLEETKKSSMEQSGEMLNERIVSCSVSDGAVIKLIRIQGIEPKMEIPFAWVVNNLMNPEYFLHICVYVKIQEPITI
NtATG6	KR336563	MTKNSSSSTNNLTPDKGRTLPVDPNLPRYLCQNCHNPLCIVGVDNYADKFFSDFPSRSGMQGSSMHGAGSVIGSSRMEHSYVVLPKQRNQGPGIPPRGRGVSAQPDASQFGKAMEESFVVLPPPAASVYKCEPTSDGAGTNVPSPDGGPQNAPTQPNNSGFHSTITVLKRAFDIASTQTQIEQPLCLECMRVLSDKLDKEVEDVNRDIQAYEACLQRLEGEARNVLSEADFLKEKLKIEEEERKLEAAIEETEKQCAVVTAELKELELKSSRFKELEERYWHEFNNFQFQLISHQEERDAILAKTEVSQAHLELLKKTNVLNDAFPIWYDGEFGTINNFRLGRLPKIPVEWDEINAAWGQACLLLHTMAQHFRPKFQYRIKILPMGSYPRIMDTNNNTY…
NtATG8a	KR336564	MAKSSFKLEHPRERRQAEAARIREKYPDRIPVIVEKAERSDIPDIDKKKYLVPADLTVGQFVYVVRKRIKLSAEKAIFIFVKNILPPTAAMMSAIYEEHKDEDGFLYMTYSGENTFGSF
NtATG8b	KR336565	MVKSSFKQEHDLEKRRAEAARIREKYSDRIPVIVEKAEKSDIPNIDKKKYLVPADLTVGQFVYVIRKRIKLSAEKAIFIFIDNVLPPTGAIMSAIYDEKKDEDGFLYVTYSGENTFGDLNEL
NtATG8c	KR336566	MAKSSFKQEHDLEKRRAEASRIREKYPDRIPVIVEKAEKSDIPNIDKKKYLVPADLTVGQFVYVIRKRIKLSAEKAIFIFVDNVLPPTGAIMSSIYEEKKDEDGFLYVTYSGENTFGDLNLV
NtATG8d	KR336567	MAKSSFKLEHAMERRQAESSRIREKYPDRIPVIVEKAERSDIPDIDKKKYLVPADLTVGQFVYVVRKRIKLSAEKAIFVFVNNTLPPTAALLSAIYEENKDEDGFLYMTYSGENTFGFLELGN
NtATG8e	KR336568	MAKSSFKLEHPLERRQAESSRIREKYPDRIPVIVEKAEKADISDIDKKKYLVPADLTIGQFVYVVRKRINLSAEKAIFVFVKNILPPTAALMSAIYEENKDEDGFLYMTYSGENTFGFLELGN
NtATG9	KR336569	MFSGQKGASGLNIFKWKWHGESSLRTGLLDDVPPEIELSDYRIAPSPGSESPSGLLNGESLNVEPIADLDLFFERLYNYYCEKGLWCIIIKWIFELLSLAFTICFSGFFLLYVDWNGLRNAKCGMDAVESGIKQCNLANEALHLHPLKPLTLFKAIVLGYLGIFSVYWIFCFLRFFAQLKETLAIRQFYYRSLHVTDNEIQTIPWASILERVVQLQELQQLCVVKNLSIHDVVMRLMRKENYLIGMLNKGLLAFPISHWVPGAGPTIKCGPNGVRSRLILTKTLEWALNWCILQSMFDRNFCIRREFISDPKTLKKRLMIVGVLMLLLSPFLVIFMLVYLFLRHAEQFYNHPSTASSRRWSNLAKWMFREFNEVDHLFKHRITSSVIHASDYLKQFPSP…
NtATG10	KR336570	MPSDKALINISTWDGTITSTDFYVAAVNFAEQWNNLDLGFPHWSWINCPKGPLLAASKVEGYLSLENMILPGSAEDDRNECGLAGIEDLTCSNEDVFSDTAILVQKHSQERHHYDFHVVYSSSFRVPVLYFRAYCSDGEPLAKEDLERDLPAYTAQELAISKWTFMTQEEHPYLNRPWYTLHPCGTGDWMKLLFSNEPSAVSQGGVAVEKYMISWFSVVCPIFGLKIPLKLFVNVSSCITVQPTSLKMFLM
NtATG13a	KR336571	MDFQNNPQGEYGRFEQILAQFLLKTLHIVLDCRVPSIRPYGRSGEVKKSDKWFNLVLGDRPAVLESLNFWHRNLMEPMIIDIILVQEKPSSLSEHSSGTAFAGAYTETIIERWVVQYEYLRTMVPQVGESSYKKTYKKSIILLRSLYSMMRLLPAFKAFRKLSSTQSCDFDIIYKVSSFSAPFSRAEEELMKHYTFTPVDAQQGRFSISVSYRENLSDFNLEIAASFPPEIIADYVGSPLTDPMRSFPSSSSDKDVRPTSFPSRGAQSSSSSPFQRPHSWTSGFLMSPSLPRTQPYVGSPPLYRTPHELSSSPGDVYGQRVSPNNRLPIHHKATSFDEYQLSPPFSSSPSPSPPTYMSGANPGQTRMRSGTGPVSIPHPMMGTSSRYLSPNLSDPNRHS…
NtATG13b	KR336572	MDFQSNPQGGEHGRFEQILAQFLLKSLHIILDSRIPSIRPYGGSGEVKKSDRWFNLVLGDRPAVLDNLNLLHRNLVEPMIIDIILVQDKSSTSLEHDSSTGFAGGYTETVVERWVVQCENRRSMVLHMGDSSFKKTYKKCIILLRSLYSMMRLLPAFKAFRKLSLSSQSCYFDINYKVSSFSELFSRAEEALMKQYTFIPVDSQQGRLALSVTYRENLADFNLETSASFPPEIITDYVGSPLTDPMRSFPSTSMDKGRSLRRTQSSSSAPVQRPQSWTSGLLRAPSLPQPYVGSPPLYRAPYELSTSPSDVYGQRVPPNYRLPTLQKATNYDDDQISPPFSPSPSPSPPTYFSGANPVQTRLRSETVPVSIPHPLMGRSSKHISPNLSDPNRHSLPPMS…
NtATG13c	KR336573	MDFQNNPQGEYGRFEQILAQFLLKTLHIVLDCRVPSIRPYGRSGEVKKSDKWFNLVLGDRPAVLESLNFWHRNLMEPMIIDIILVQEKPSSLSEHSSGTAFAGAYTETIIERWVVQYEYLRTMVPQVGESSYKKTYKKSIILLRSLYSMMRLLPAFKAFRKLSSTQSCDFDIIYKVSSFSAPFSRVEEELMKHYTFTPVDAQQGRFSISVSYRENLSDFNLEIAASFPPEIITDYVGSPLTDPMRSFPSSSSDKDVRPTSFPSRGAQSSSSSPFQRPHSWTSGFLMSPSLPRTQPYVGSPPLYRTPHELSSSPGDVYGQRVSPNNRLPIHHKATSFDEYQLSPPFSSSPSPSPPTYMSGANPGQTRMRSGTGPVSIPHPMMGTSSRYLSPNLSDPNRHS…
NtATG18a	KR336574	MGMRNDDQKPPLEGGVVPRSGRGKHGVFPSSFRALSKIVSSGASTVASTVKSAASAASAIVERDNESSHDQVLWAGFDKLECERGTTRQILLLGCRYGFQVWDVEDGDNVCNLVSRHDGPVSFVQVLPKLIASKIPDDKFSVSRPMLILCADGSFSGGSNSGEGIVTPHNGTFQHYHNQASATFLPTVVWFYSLRSHSYVHQLKFRSVVHLVRCSSRVIAILQAAQIHCFDAATLEREYTIVTNPVVTGFPAPGNIGVGPLAVGPRWIAYSGNPVSVSNSGRVNPQHLTPSASFPSPAPNGSLVAHYAKESSKQLAAGIVTLGDIGYKKLSRYYSELRPDGTSSQSVNARVKVPGAANGHFPDADSVGMVIVRDIVTKALVAQFRAHKSPISALCFDPS…
NtATG18b	KR336575	MGLKNSDGQMEGSKSGKSSNGFIPTSFRALSRIVSSGASTVASTVRSAASAIVDRDNDSTHDQVLWAGFDKLECEGGSTRQILLLGCQYGFQVWDVEDCDNVHNLVSRQDGPVSFMQTLPKPIASKKHEDRFSGSHPVLILCADVSLSGGSNIREGIGKLHDGTIQQYHDQASTGFLPTAVWFYSLTSHSYVHQLKFRSAVHLVRCSSRVIAILQAAQIHCFDAATLDKEYTVVTNPVIPGFSGFGSIGVGPLALGPRWMAYSGSPITISNSGHVSPQHVTPSDSLPSSATNGSLFAHYAKESSKQLAGGIVTLGIIGYKKLTRHYSDLSPDGNSSQSRNAHLKIPGTDNGHFPGAESVGMVIVRDIVSKALIAQFRAHKSPISALCFDPSSTLLVTAS…
NtATG18c	KR336576	MKKSQNISSSNSNNNKNKVKNGTNTNGFIPNSLKFISSCIKTVSTNVRSAGASVTGSVSDDHRKDQVLWACFDRLELGLSSFKRVLLIGYSDGFQVLDVEDASNVCELVSRRDDPVTFLQMQPIPAKSDGREGYKKSHPLLLVVACDDSADSASVQTGRDGFIEPQGGSIIHSPTAVRFYSLRSHSYVHVLRFRSTVYMVRCSPKVVAVGLAAQIYCFDALTLENKFSVLTYPVPQLGGQGVTGVNIGYGPMAVGPRWLAYASNNPLLSNTGRLSPQSLSPSPGVSPSTSPGNGNLVARYAMESSKHLAAGLINLGDMGYKTLSKYCHELLPDGSNSPVSTSASWKVGRVPAHSPETDAAGMVVIKDFVSRAVISQFRAHSSPISALCFDPSGTLLVTA…
NtATG18d	KR336577	MTTLSSPTSSTVSPSRGTLPPAAYGTYESPMIGASHSGHSEPEISDNDDTELHSVSWNQDYSCFAAGTSRGFRVYNCDPFKETFRRDLKSGGFGIVEMLFRCNILALVGARTNAQYPPNKVIIWDDHQSRCIGEFSFRSDVCAVKLRRDCIVVVLEHKIYVYNFMDLKLLHQIETVGNPRGLCCLSHHLNTSVLACPGVRRGQVRAEHFGLNMTKLIKAHDSQIACLTLTMDGLLLATASTRGTLIRLFNTMDGTQLQEVRRGVDKADIYSIALSPNVQWLAVSSDKGTIHVYSLRVRVVGEDAAADSAVRTPTLLCQNSSNSLDALISPSTGANPGSSLSFMKGVLPKYFSSEWSFAQFHLPECTQYIVAFGSQNTVVTAGTDGSFYRCSFDPVNGGE…
NtATG18e	KR336578	MATVSPLPPPFQHPTTNSKFKSPMLQPYLEQLEEQHKQQLQPKQQDAVEQVDNEPEQGPLIQNLSSCPNHGLINQSISTLYRVSFNQNSSCFAIGTDRGITVYSCDPFRKMFQRYFDNGGGIEIIEMLFCSNILVFVGSGDNPQYPRNKVIIWDDHQSRCLGELCFRSAVRSVRLRRDCIVVILEQKIFIYNFADMKIVHQIETIVNPKGLCEISQATGSPVLVCPGLRNGEVRVEHFTSKRTKFIFAHDSKTASFALSHEGHVLATASIKGTLIRIFSTQDGTLLQEVRRGADRAEIHSVSFSPTAEWLAVSSDKGTVHLFRIKHLGNQDKTNTPPNSRLTLAASSSPFSFIKGVLPKYFSSEWSVAQFRLPGDSEYIVTFGHEKNTLIILGLDGSFI…
NtATG18f	KR336579	MLFRCNILALVGGGPEPQYPLNKVMIWDDHQSRCIGELSFRSEVKSVRLRRDRIVVVLAQKIFVYNFADLKLLHQIETVANPKGLCEVSQVSGSMVLVCPGLQKGQVRVEHYASKRTKFIMAHDSRTVCFALTNDGRLLATASSKGTLVRVFNTLDGSLVQEVRRGADRAEIYSLAFSSTAQWLAVSSDKGTVHVFNLKVDSAALGVDRPRGASESNATSPSAVSHLSFIRGVLPKYFSSEWSVAQFRLQEGLQHIVAFGHQKNTVVILGMDGSFYRCEFDAAAGGEMTLLEHHSFLKPEENF
NtATG20	KR336580	MNTMQRSGSGSLQSPRSPSSQAPFLSVSVTDPAKMGNGVQAYISYKVITKTNLPEYQGNEKIVIRRYSDFVWLRDRLFEKYKGIFIPPLPEKSTVEKFRFSAEFIEMRRQALDVFINRIASHHELRQSDDLRTFLQADEQTMERARFLETGIFKKKPADLIQIFKDVQSKVSDVVLGKEKPVEESTPEYEKMKSYIFELEDHLAEAQKHAYRLVKRHRELGESLSEFGKAVKLLGTCEDDALGKAFSELGAKSEIISIKLQKEAHHLLMNFEEPLKDYVRAVQSIKATIAERANAFKQQCELAETIKFKEIDLNKYRLTRSDKLAEAEREYEMLKAEGEETSRRFDTIVRLMNEEIIRFQEQKTLDMGLAFHEFAKGQARLANGIADGWRSLLPKLEAC…
NtVTI12a	KR336581	MSQVFEGYERQYCELSANLTKKCSSASILDGEQKKQKVSEIKAGLDDAEALIRKMDLEARSLPPNVKATLLAKLREYKSDLNNLKTEVKRITSANANQAARDELLESGMADAMMVSADQRQRLMMSTERLNHSSDRIRESRKTMLETEELGVSILQDLHQQRQSLLHAHDTLHGVDDNISRSKKILTTMSRRMSRNKWIISSIIAVLVLAILLVLYFKLAH
NtVTI12b	KR336582	MSEVFEGYERQYCELSVSLSHKCSSAALLPDGEPKKQQTSELKVGLDDADVLIRKMDLEARSLQPSLKAALLAKLREYKSDLNKLKKEVNKLALTGANQAAHDLESGMMDPHAASANHRERLAMTTERLDQSSDRIRESRRAALETEDLGVSILGELQQQRESLLNSHNRLHGVDDAIDKSKKVLTSMSRRISRNKWIMGSVIGALILAIIIILYFKLFHH
NtVPS15	KR336583	MGNKIAKTTQASAMEYYLHDLPSSYNLVLKEVLGRGRFLKSILCKHDEGLVLVKVYFKRGDFIDLRDYEQRLSKICDIFTSLDHPHVWPFQFWLETDKAAYLLRQYFFNNLHDRLSTRPFLCVVEKKWLAFQLLYAVKQSHEHGVCHGDIKCENVLVTSWNWLYLADFASFKPTYIPHDDPSDFSFFFDTGGRRRCYLAPERFYEHGGEMHVAPDAPLKPSMDIFAVGCVIAELFLEGQPLFELSQLLAYRRGQYDPSQLLEKIPDSGIRKMILHMIQLDPESRCSAESYLQNYAGVVFPSYFSPFLHNFYSLLNPLNSDARVLICQTSFQEIRKQMMNDKPGEGNSPAASPHSFPASQTLQESGVNENLNLVRDSSNKREEMEKGSVHDRFDLLGNMN…
NtVPS34	KR336584	MSGNEFRFFLSCDINLPVTFRIEKLEGKLLSPKLSDSDNVDSTTEEKKPELYVESTLYIDGAPFGLSMRTRLESRGPSFCWNELITMSTKYRDLTANSQLAFTVWDVSCGKGEGLIGGATIHLFNMKKQLKTGKHKLRLWSGKEADGSINTTTPGKVPKEERGELERLEKLVNKYERGQIQRVDWLDRLAFKAMEKIKESENSQNGSSHLYLVIDFCSFEHRVVFQESGANFLLPSPIASTNELVTVYDPEVGKINPSEHKQLKLARSLNRGIIDRDLKPSSTERKSIQRILKYPPTINLSGDERQLLWKFRFSLMSEKRALTKLLRCVEWSDVQEAKQALELMHKWESIDLCDALELLSPVFESEEVRAYAVSVLERADDEELQCYLPQLVQALRFER…
NtTOR	KR336585	MATTSQAIRYPVATTGAGNIDALNRVLADLCTRGNPKDGATLALRRLVEEEARDLSGEAFARFMDHLYERITTFLDSNEVSENLGALRAIDELIDVTISENASKVAKFSNYMRAVFETKRDREILVLASKVLGHLARSGGAMTADEVERQVKVALGWLRGERIEYRFFAAVLILKEMAENASTVFNVHVPDFVEVIWVALKDPTLAVREKAVEALRACLRVIEKRETRWRVQWYYKMFEATQDGLTRTAPVHSIHGSLLAVGELLRNTGEFMMSRYREVAEIVIRYLEHRDRLVRLSITSLLPRIAHFLRDRFVTNYLTICMNHILHVLKIPAERASGFIALGEMAGALDGELINYLPTITSHLRDAIAPRRGRPSFEALACVGNIAKAMGPAMEPHVR…
Reference	Zhou, X. M.; Zhao, P.; Wang, W.; Zou, J.; Cheng, T. H.; Peng, X. B.; Sun, M. X., A comprehensive, genome-wide analysis of autophagy-related genes identified in tobacco suggests a central role of autophagy in plant response to various environmental cues. Dna Res 2015, 22, (4), 245-257.

## Sheet: Rice
Gene	ID Number	Amino acid sequence
OsATG1a	Os03g0268200	MGDRAAGSGGGGGGGSGVRRVGDYVLVRQIGSGAYARVWLGKHRTRGTEVALKEIAVERLSSKLRESLLSEVDILRRIRHPNVIALHESIRDGGKIYLVLEYCRGGDLHSYLQQHKRVSETVAKHFIQQLASGLQMLRENNVVHRDLKPQNILLVANNENSLLKIADFGFAKFLEPSSLAETLCGSPLYMAPEVMQAQKYDAKADLWSVGIILYQLVTGSPPFTGDSQIQLLRNILNTREIRFPSDCDLSHGCIDLCRKLLRINSVERLTVEEFVNHPFLAEHALERTLSRTPSDIRDGFPFINSSPTRPSSQSSQEDCMPFPLDDESTGQDEGPVSDSKSAIKSYGFATSKRLDKTSGQSPTKHSSLVSKYIRGNNYASSSQRLDHPRRIKENKGDEG…
OsATG1b	Os03g0289100	MLTRTITYCMVSVTHRIHHPSIMNKLFSTAWILRHVLRWFKVKMDGNAKGGGHSEALKNYNLGRTLGIGSFGKVKIAEHKLTGHRVAIKILNRRQMRNMEMEEKAKREIKILRLFIHPHIIRLYEVIYTPTDIYVVMEYCKFGELFDYIVEKGRLQEDEARRIFQQIISGVEYCHRNMVVHRDLKPENLLLDSKYNVKLADFGLSNVMHDGHFLKTSCGSPNYAAPEVISGKLYAGPEVDVWSCGVILYALLCGTLPFDDENIPNLFKKIKGGIYTLPSHLSALARDLIPRMLVVDPMKRITIREIREHQWFQIRLPRYLAVPPPDTAQQAKMIDEDTLQDVVNLGYGKDHVCESLRNRLQNEATVAYYLLLDNRFRATSGYLGADYQESLERNFNRFA…
OsATG1c	Os08g0484600	MEGNARGGGHSEALKNYNLGRTLGIGSFGKVKIAEHKLTGHRVAIKILNRRQMRNMEMEEKAKREIKILRLFIHPHIIRLYEVIYTPTDIYVVMEYCKFGELFDYIVEKGRLQEDEARRIFQQIISGVEYCHRNMVVHRDLKPENLLLDSKYNVKLADFGLSNVMHDGHFLKTSCGSPNYAAPEVISGKLYAGPEVDVWSCGVILYALLCGTLPFDDENIPNLFKKIKGGIYTLPSHLSALARDLIPRMLVVDPMKRITIREIREHQWFQIRLPRYLAVPPPDTAQQAKMIDEDTLQDVVNLGYEKDHVCESLRNRLQNEATVAYYLLLDNRFRATSGYLGADYQESLERNLNRFASSESASSNTRHYLPGSSDPHASGLRPHYPVERKWALGLQSRAQ…
OsATG3a	Os01g0200000	MQVKQKVYELYKGTVERVTGPRTVSAFLDKGVLSVPEFILAGDNLVSKCPTWSWEAGDPSKRKPYLPPDKQFLVTRNVPCLRRAVSLEEEYDAAGAEVVLGDDEDGEGWLATHGVQASKQEEEEDIPSMDTLDIGKTEGIKSIPSYFSAGKKAEEEEDIPDMDTYEDSGNDSVATAQPSYFVAEEPEDDNILRTRTYDVSITYDKYYQTPRVWLTGYDESRMPLKPELVFEDISQDHARKTVTIEDHPHLSAGKHASVHPCKHAAVMKKIIDVLMSQGVEPEVDKYLFIFLKFMASVIPTIEYDYTMDFDLGSTSR*
OsATG3b	Os10g0560450	MQVKQKVYELYKGTVERVTGPRTVSAFLEKGVLSVPEFILAGDNLVSKCPTWSWEAGDPSKRKPYLPPDKQFLVTRNVPCVRRAVSLEEEYDAAGAEVVLGDDEDGEGWLATHGVQASKPEEEEDIPSMDTLDIGKTEGINSIPSYFSAGKKAEEEEDIPDMDTYEDTGNDSVKSLKMTTSFVLGHMTLASHMINITKPHVSGLPDMMSQECH*
OsATG4a	Os03g0391000	MTSLPGRGVSPSSSDPLCEGNAAPSSSSSSGQDLKQLKNSILSCVFSSPFSIFEAHQDSSANRSLKPHSGSYAWSRFLRRIACTGSMWRFLGASKALTSSDVWFLGKCYKLSSEELSNSSDCESGNAAFLEDFSSRIWITYRKGFDAISDSKYTSDVNWGCMVRSSQMLVAQALIFHHLGRSWRKPSQKPYSPEYIGILHMFGDSEACAFSIHNLLQAGKSYGLAAGSWVGPYAMCRAWQTLVCTNREHHEAVDGNGNFPMALYVVSGDEDGERGGAPVVCIDVAAQLCCDFNKNQSTWSPILLLVPLVLGLDKLNPRYIPLLKETLTFPQSLGILGGKPGTSTYIAGVQDDRALYLDPHEVQLAVDIAADNLEAGTSSYHCSTVRDLALDLIDPSLAI…
OsATG4b	Os04g0682000	MTSLPDRGVSSSSSDPLCEGNIAPCSSSSEQKEDCSLKQSKTSILSCVFNSPFNIFEAHQDSSANKSPKSSSGSYDWSRVLRRIVCSGSMWRFLGTSKVLTSSDVWFLGKCYKLSSEESSSDSDSESGHATFLEDFSSRIWITYRRGFDAISDSKYTSDVNWGCMVRSSQMLVAQALIFHHLGRSWRRPLEKPYNPEYIGILHMFGDSEACAFSIHNLLQAGNSYGLAAGSWVGPYAMCRAWQTLVRTNREQHEVVDGNESFPMALYVVSGDEDGERGGAPVVCIDVAAQLCCDFNKGQSTWSPILLLVPLVLGLDKINPRYIPLLKETFTFPQSLGILGGKPGTSTYIAGVQDDRALYLDPHEVQMAVDIAADNIEADTSSYHCSTVRDLALDLIDPS…
OsATG5	Os02g0117800	MAAQRDDEAGWSAEAARRVWGGAVPLQVHLHDADVTTLPPPPPFLTLGPRIGYLPLLVPIIKAHFSSTLPPGIDTVWFEYKGLPLKWYIPIGVLYDLLCADPERPWNLTVHFRGYPSEILTLCDGEDSVKWSYMNSLKEAAFIITGNSKNVMNMSQADQGALWQSVMKGNLDGYMNISTRLKLGPFEEDCLVRTSSVEGQQGSDEPESPGSGKPCRVPVRLYVRSVQEDLYDLEDALPVGDWESISYINRPFEVRREEGRSYITLEHALKTLLPEFFSSKASRIPDDSETAPQAPDSAPNDDSDVTPRSCEKLESSASSSPQEANVANKGKIVKLVRVQGIEVDMDIPFLWVANNLKNPECYLHICVYVGTRKREPKDGR*
OsATG6a	Os01g0681400	MKAPAAAAAAVGNRAGGVDPSIPRFKCQECHRALVVVGVDSFADKLPAQATSAHASSVHGSIMGASRMDNSYVVLSKQNKSHGHGIPPRPPSAAAPHIEPNQPTRAMEGSYIVLPPAAASIYKTSTSEGGGAQLPPPSINSSSLLPGNSFHSNVTVLKRAFEIATSQTQVEQPMCLDCMRLLSDKMDKEIEDVNADIKAYEVCLQHLEQESHTVLSDAGFQKEKLKIEEEEKKLNAAIEEAEKQYSEISSEMKDLEIKSKEFEELEERYWHEFNSFQFQLTSHQEERDAILAKIEVSQVHLELLKQTNVLNDAFYISHDGVIGTINNFRLGRLPNVQVEWDEINAAWGQAALLLHTMAQYFTPKFEYRIKIHPMGSYPRVTDIHKNTYELFGPVNLFWS…
OsATG6b	Os03g0644000	MKPPASSAAAAGDKGGGVDPSLPRFKCQECQRALVVVGVESFTDKLPAHAVSGMNVSSVQGSVMGASRMDNSYVVLSKQNRSHSHGIPPRPPSAGIPRAEPNQPTRAMEGSYIVLPPAAASIYKTSASEGGGAQLSPTSMNPGSPLPGNNFHSSVTVLKRAFEIATSQTQIEQPLCLDCMRLLSDKMEKEIEDVNTDNKAYEACLQRLEQETYNILSETDFQKERQKIEEEEKKLKAAIEEAEKQYSEICSEMKCLETKSKQFEELEERYCHDLNSFQFQWISHQEERDAVLAKIEVSQVHLELLKRTNVLNDAFYISHDGVIGTINNFRLGRLPNVQVEWDEINAAWGQAALLLHTMAQYFFPKFEYRIKIHPMGSYPKVTDINQNTYELFGPVNLFW…
OsATG6c	Os03g0258500	MSVTVCSCDDESVPTLFHRLRLRFDLRGRHEIGASGRRKSREVEREDHSVGERVGVIDSGDMKPPAAAAAGNRAGGVDPSIPRFKCQECHRALVVVGVDSFAADKLPAQATSGHVSSVHGSIMGASRMDNSYVVLSKQNKSHGHGIPPRPPSAAAPHIEPNQPTRAMEGSYIVLPPAAASIYKTSTSEGGGAQLPPPSINSSSLLTGNSFHSNVTVLKRAFEIATSQTQVEQPMCLGCMRLLSDKMDKEIEDVNADIKAHEVCLQHLEQESYNVLSDAGFQEEKLKIEEEEKKLNAAIEEAEKQYSEISSEMKDLEIKSKEFEELEERYWHEFNSFQFQLTSHQEEREAILAKIEVSQVHLELLKRRNVLNDAFYISHDGVIGTINNFRLGRLPNVQVE…
OsATG7	Os01g0614900	MAARAEAAAAAPRPLQAAAIGVCAETGFWDALRRLKLDVLGTDDSPIPITGYYTPRQYEKIASLFRICPESILPPSANSFGDRNNCPVPGTLLNTNNMRGFQNLDRALLLKAEAKKILHDIKSGKVEENPALLLRFLVISFADLKNWKVYYNVAFPSLIFDSKITLLSLKLASQVLKQEEATSLSNAFTEWRKSSETTVVPFFLINISPDSSATIRQLKDWKACQGNGQKLLFGFYDHGNRGFPGWALRNYIAFVSLRWKIEKVHFFCYREKRGRPDIQQSLVGEASFPAPHAGWDEPDYVPEAIGWEGETAGKESKEMKPKEIDLSSINPASQDEEKQLMHLKLMGWRHFPVNLDKLAGVRCLLLGAGTLGCEVARLLMTWGVRKLTVVDDGCVSMSD…
OsATG8a	Os07g0512200	MARTSFKLEHPLERRQAESARIREKYSDRIPVIVEKADKTDVPEIDKKKYLVPADLTVGQFVYVVRKRIKLSPEKAIFVFVKNTLPPTASLMSAIYEENKDEDGFLYMTYSGENTFGSA*
OsATG8b	Os04g0624000	MAKSSFKLDHTLERRQAEANRIREKYSDRIPVIVEKAERSDIPDIDKKKYLVPADLTVGQFVYVVRKRIKLSPEKAIFIFVKNTLPPTAALMSAIYEENKDEDGFLYMTYSGENTFGLL*
OsATG8c	Os08g0191600	MARSSFKLEHPLERRQAEANRIREKYPDRIPVIVEKAERSDIPDIDKKKYLVPADLTVGQFVYVVRKRIKLSAEKAIFIFVKNTLPPTAALMSAIYEENKDEDGFLYMTYSGENTFGLFV*
OsATG8d	Os02g0529150	MEERRKEKGKEGRRGKATGHSVDKFSRSNLPEMEKRKLHLPPGTALFVFVNNTLPQTAQLMGSVYESYKDEGDGFLYLCYSSEKTFG*
OsATG8e	Os11g0100100	MKPRPFKEEFTLEERAKESAAMIASYPDRIPVIVEKFSRSNLPEMEKRKYLVPCNMPVGQFIFILRSRLHLSPGTALFVFVNNTLPQTAQLMGSVYESYKDEGDGFLYLCYSSEKTFG*
OsATG9a	Os03g0248000	MMSFRSKDRNVQPRFNWPWRSESPLSAQLLIDIPPEIELSDYRRLPGSGSESPSGLLHGEGFKDEPIADLDIFFERLYEYFCAKGLRCIVTKWIIEMLNVLFMVCCIGFFFLIVDWNALGHLKCGVEALESGEKPCDLMQVVKHNPLVPFTFPKMITIGSMVILTTYGLINFLKFFVQLRSTLNIRDFYCNSLKITDLEIQTISWPKIIEKVVLLQKSQKLCVVRDLSEHDIIMRIMRKENYLIGMVNKGIISFPIRPWVPGAGPTVKSHLQNRRNHLILPKALEWTLNWCIFQSMFDSKFCVRKDFLTSPAVLKKRLVFVGISMLILSPCLVIFPLVYLILRHAEEIYNHPSTASSRRWSNLSRWIFREYNEVDHFFRHRMNNSAVHSLNYLKQFPTP…
OsATG9b	Os10g0163100	MMSFLPKGKTTQTAFKWPWRGESQLSAHLLIDIPPEIELSDYRRLPSPGNESPSGLLHGEDFKEEVIPDLDIFFERLYEYFCAKGLRCIITKWIIEILNVTFMVCCIGFFFLFVDWPALGDLKCGVEALESGAKPCDLMKLIKYRPLDPFTFTKFITIGSMVILSTYGIINFVKFFVKLRSTLKVRDFYCNSLKVTDLEIQTISWPRVVEKVVLLQKSQRLCVVKDLTEHDIIMRIMRKQNYLIGMVNKGIIALPIPSWLPGVGPTVSSRMHGKKSYLMLPKALEWTLNWCIFQTMFDRKFCVRKDILTSPSLLKKRLVFMGIAMFLLSPCLVIFPLVYLFLRYAEEFYNHPSTASSRKWSNLSKWILREYNEVDHFFKHRLNNSSVNSLNYLKQFPTP…
OsATG10a	Os04g0497350	MGGSTTVRDGTLSHGDFVASAKALIEKWKEIDVDDALPDWRWKPCCKMGVPSEEEGYLALEGVYRNHGGSQVQSCSGNLHFYDYHVVYSFSYKVPVLYFQGHQSGGQLLTLDEIKEDLPSLSLKLLGESRWTFITREEHPHFSRPWFTLHPCGTSDCMKLLLEGMQDKDQQVRYLPAWLTVVGQAVGLKIPLGLHCNS*
OsATG10b	Os12g0506800	MGGSSIGEGTLSLGDFVASAKALIEKWKVIDVEDSLPDWQWKPCGKTGVPSEEEGYLALEGVYRNPGGRHEQIGDSSNFDDADIVSDDAWAQSSSESVHIYDYHVVYSFSYKVPVLYFQGHQAGGQLLTLDEIKEDLPSHSLKLLGESKWTFITREEHPHFSRPWFTLHPCGTSDCMKLLLEGVENKDQHVQYLPAWLSVVGQAVGLKIPLELYASGLKTQE*
OsATG12	Os06g0205000	MAAVAAEQKKVVVHFRSTGNAPQLKQSKFKIGGNEKFLKIIDFLRRQIHQDTVFLYVNSAFSPNPDELIIDLYNNFGIDGQLVVNYASSMAWG*
OsATG13a	Os02g0644500	MATLSDSAGGGGGGRAGAELMVPQFHLKALHAILAVRAPRPLAAAPAPAASFRRRDRWFHLPLHAPPPPASAEHLPEPSPGEPLVVDVYLTPSGGGGGAEAVVERWTVSCEPWSAGARGGGGAAASGEGLAVNRAYKRCITLLRSVYTALRLLPAYRVFRLLCASGQAYNYEMGFRVGSFAAPFTRAEEAAMSTRRFAPVETQLGRLVVSVQYLPSLAAFNLEICSLAPAMLITDYVGSPAADPMRAFPASLTEAASSAPAFPPRRPNSWAPSPAPWPYTPGQQAKFSPPPALYASPTPSPPTFAGGYLQSRLSGETAPMIIPGGGRGPVHNRNMSDPVRGFMLPPPSPKNIRGDSGGHETPMETGRTGIRMADLYTNLPSVPKIKIKDSRDESGRFSG…
OsATG13b	Os04g0538700	MSSMSDSGTGGRGGAELMVEQFHLKVLHAVLAVRGPRPLQPAASASFRRRDRWFHLPLHDPQPPPAAEGVEAPEAGEPLVVDILLAHAAAGGGGGGGAGGEVVERWTVVCEPWPDAAAGEGIPVNRAYKRCMTMLRSVYATLRFLPAYRVFRLLCANQSYNYEMVHRVGSFAVPLSRDEEAAMRSYQFVPVETQHGRLVVSVQYLPSLAAFNLEISSLSPSMLIADYVGSPAAEPMRAFPASLTGATGSAFPQALSNQPQRPHSWATPALWPQAPRQQARFSPPHLLNASPTPSPPNFPSGYLQSRPKGGSAPMSIPQVGDRRSPIHRPITLPPTSPRRVGETGTSSAQQSPSERCPSFGRADGFRIMDPYASLSPGRKGKDTKDESGRFSALSSCDSP…
OsATG16	Os09g0497700	MRIARLLLLLALVAGAAVAQDAGLGDVAAEETTAARAKEEAALAAELGQLRAKISALESSITKQTQELKSKDDGIQKLEKLIEEKSKKIATLQSEITSLETKRSLAAEEQAGKANARAIELEKQIEKLKKDIEAQNSKKSTVEARAGDADKKVQELNAKLEKLQKTSDEQKRRIQKTEHALKVAEEELMRVQLETTTQLNQLKEVHGAWLPPWLVTHTARAKEMMLSHWNEHGKPAVNSLLQKASEKSVQAKKWAEPHVEAAKTKWIPVIKEKWVTMKTNAEPYVQKVSAKSIELYQASKDVVLPHVVKAHKIADPYFQEAKKVSKPYIDQVAKATKPHVEKIRIYLKPYTKRAVHIYGNFLEKATAYHQQAQATVLDYLHQHELTKEFATEELAWYLA…
OsATG18a	Os02g0791800	MASSSSPPPPPQIRCASFNQDNSLFYVGTKDGFRIFDAHTGKLHYQKNIGGIGNMEMYFRTNILAIVGTGEQPVLSPRCLRLIDTVAAVTKKDLNFKTSVLAVRLSRTRLVVVLQDRTFIYDVNSTTILEEIETVPNTKGLCAFAPNSEACYLAIPASTSKGSALVYKASEPELICQIDAHESPLAAMAFSSNGTYLATASGKGTIIRVFLVAQATKSHSFRRGTYPSTIYSLSFGPSDDLPDVLVATSSSGSLHMFFLDAARNRRNQTSKLLGSMIPGAITRALDPANHHIIHNVIPAGIKSCVAVHKVENSQNSSKLPALRTVVYIITHDGYFREYSINTTKSNESSWVLQRELNLLDTGCSTPQREEQHKD*
OsATG18b	Os01g0168500	MSSQVSTSRGLPSPSKLGTFESPHTWQMSGPTGQAEAGSSDDQDIRLLSVSWNQDFGCFAAGTSNGFRIFNCDPFKETFRRDLKSGGFGIVEMLFRCNILALVGGGSNAHYPPNKVMIWDDHRSHCIGEFAFRSDVRAVKLGKDYIVIVLERKIYVYNFTDLKLLHQIETQSNPKGLCCLSHHSNTSVLACPGVHQGHVRVEHFGLKVTRMISAHDSHISCMALTMDGLLLATASMKGTLIRIFNTMDGTRLQEVRRGLDKADIYSIALSPNVQWLAVSSDKGTVHIFSLRVRVAGEDASNEQRSLEGPRMDHQNSSSSIDPLIQTNTGSNASSSLSFMKGILPKYFSSEWSFAQFHLPEVTRYIVAFGAQNTVMMVGLDGSFYRCSFDQVNGGQMLQK…
OsATG18c	Os01g0934000	MATPPHDASPAPPNPNPVSDDPPPPPPVTETKPEPEPPLPTTSIDPTPSGDEESGDDSSSSVSSASSTSPTAAAAAAAAGGGGGGGGERAAPHPAAKDLLHISFNQDYGCFAAGTKSGFRIYNCDPFREIFRRDLGAAGDNGVGGGGGGIGVVEMLFRCNILALVGGGDAPHYPPNKVMIWDDHQSRCIGELSFRSPVRGVRLRRDRIIVVLENKIFVYNFADLKLVHQIETAPNPKGLCAVSQQPGSIVLVCPGAQKGQVRVEHYGARKTKFINAHTSRVACFALSQDGRLIATASTKGTLVRIYNAAEGNLLQEVRRGADRAEIYSLAFSNNLQYLAVSSDKGTIHVFNLKINVGLTTNDKPLPAPDPDVPHISPSLSFIKGVLPKYFHSEWSVAQF…
OsATG18d	Os05g0169200	MGHVEEASGSDDDGVELLSVSWNQDNSCFIAATTNGFRVFSCKPFHETMRRMFGPNGGIGIAEMLFRTSIFGLAGAESNTEFPPTMLQLWDDYNERRIHKYNFTSEIRAVRLSKDYFVVVLEKTINVYRFKDLRLFYQARTVSNPNGLCCLSHHANASVFACPGTSKGQVLIEHFGLKETRFIAAHDSPLSCMTMALDGTLLATASVRGTLIRIFNTRDGTCVQEVRRGLDRAEIYSIALSPNVQWLAVSSDKGTVHVFSLRVKDAEEDAKKGESATAGAQVNDNCNYGSTVPVTQTKIGSNTSSSLSFMKGILPKYFSSEWSFAQFRLPEITRYIMAFGDQDTVMMIGLDGSFYRYSFDPVNGGEMMLKEYHLFLKASKSL*
OsATG18e	Os01g0786900	MRSGAQAPRGGGGGGAFSKRTLSGYMRIMSSGASTAASSLLSVGASLVNSIASHDEDGSRDQVQWAGFDKLECGGDMLRQVLLLAYRSGFQVWDVEHANDVRQLESRHDGTVSFMQLLKKPIASTNSEDKFADERPLLALACDGTSTGSLISNDGNGPVPNGANGTLHNIGHENHPTVLRFYSLRVHDYVHTIKFRSTVYSIRCSSRVVAVSQANQIHCFDAATLEREYTILTSHIVPPISSYGPLALGPRWIAYSGNPVPVPDTGRVTPQLLNLSPLVPQPGSNGSVVAYYAKESSKQLASGIITLGDVGYKKLSKYCSDLIPSSNNVINQRNSGFKANGATINGHTDSEYAGMVIVRDIVSKSMVVQFRAHTSPISALCFDPSGTLLVTASIHGRNI…
OsATG18f	Os05g0405900	MRRGKGGRNGLLPSSLRIISSCLKTVSSNAGSVASTVRSAGASVAASIAPQAEDEKDQVLWAGFDKLELHPSSFKHVLLVGYSNGFQVLDVEDAANVCELVSKRDGPVTFLQMQPTPVYSDGTEGFRTSHPMLLVVAGDETNGSGMVQGGRLSALIRDNSSETPNGNCISTPTVVRFYSLKSHSYVHVLRFRSAVYIVRCSPRIVAVALAAQVYCFDAVTLENKFSVLTYPLQGAPGINIGYGPMAVGPRWLAYASNSPLLSSTGRLSPQNLTPSPGVSPSTSPSSGSLVARYAMESSKQIAAGIINLGDMGYKTLSKYCQEFLPDGSGSPLSSSPGRRSGKLPSSVHPLEADNAGMVVIKDFISKEIISQFRAHTSPISALCFDPSGTLLVTASVHGH…
Reference	Xia, K. F.; Liu, T.; Ouyang, J.; Wang, R.; Fan, T.; Zhang, M. Y., Genome-Wide Identification, Classification, and Expression Analysis of Autophagy-Associated Gene Homologues in Rice (Oryza sativa L.). Dna Res 2011, 18, (5), 363-377.

## Sheet: Grapevine
Gene	ID Number	Amino acid sequence
VvATG1b	VIT_08s0007g01150	MAQTPSRGRVVGDYLVGRQIGSGSFSVVWHARHRVHGTEVAIKEIVTGRLNKKLQESLMSEIFILKKINHPNIIRLHDIIEVPGKIHLVLEYCRGGDLSMYIQSYVRVPEATAKHFMQQLAAGLQVLRDNNLIHRDLKPQNLLLSTNDNNSVLKIADFGFARSLQPRGLAETLCGSPLYMAPEIMQLQKYDAKADLWSVGAILFQLVTGRTPFTGNNQIQLLQNIVKSSELHFPPDNNDLSADCKDLCQKLLRRNPVERLTFEEFFNHPFLSRKQPDEALSSRRSSRIIDGFPLSECNPVRNTEESSQEDCMPFPLDDDSSGPEGSPSFLRRRSSMKSTYGFSLDKKVDRRETIFNTPNNMDLASKYSSASHKPEITGFRIDSLRPSDENVKEPLKSME…
VvATG1d	VIT_15s0048g02400	MGDPDCKQCRVVGEYILGPRIGSGSYAVVWESRHRQSGMVVAIKEIDKEHLNPKVKDNLFKEIEILRTINHPNIIRLLQAIETSDRIFLVLEYCDGGDLAAYIHRRGRVPEAVARHFMRQLAAGLQVLHEKRLIHRDLKPQNLLLSTNEATTAPLLKIGDFGFARDLTQGLADTQCGSPLYMAPEIIQNQKYDAKADLWSVGAILFQLVTGRPPFDGSTQFQLFHNILSASELRFPQGALQELHPDCVDLCRRLLRQNPVERLTFNEFFNHKFLVEPRLTVDVEQPSLLPQTKPLVVQFECLRGKNLPTDSTQSPQLPFAHQLNSSTRNPSLTSSIHDVNSKILHRQEHGSTSSNKGGYRFMPSIAHDDPIADSMESIEKGYVLVNAHFASMETLSSSL…
VvATG2	VIT_03s0063g00600	MFPWNFAKSAEEMFSQWAIKRVCKFLLKKKLGQFILGDVDLDQLDVQLSAGTIQLSDVALNVDYLNQKLGAAAAVVVKEGSIGSLSVKMPWKVNGCQIDVDELELVLGPCVENNSTSGDETSVHNQVGNHDISQDFRKFENEMVDNAATSASLDVHEGVKTIAKMVKWLLTSFHVKVRKLIVAFDPCSEKNEKKTGFQKALVLRIDETECGTCVSEDDNSNGDARVESFLGISRLTNFIKFQGAIIELLQIDDVDHQTSFPCTSGSFSELLSGFCPSNATTPILTGEGGGFSGTVKLSMPWKNGSLDIHKVDADVYIDPIELRFQPSTINWFLLLWESLKSLGRDGLDGKECIHHKTTESVIPTCESFAADFCSTTGQESVTDILLPHLISDWVPFSVN…
VvATG4	VIT_00s0215g00030	MKGFCEKAVASKFSCKTKSDSSNSEPQSSDTKLSKVSLWSSVFASAFSVFETNSESSPSASEKKAIDNGRNNGWTTAVRKVVTGVSMRRIQERVLGTSKTGISSSTSDIWLLGLCYKISQEESSNHASSSNGLAEFEQDFSSRILMTYRKGFEAIGDSKLTSDVNWGCMLRSSQMLVAQALLLHRMGRSWRKTSHKPMDQDYIEILHHFGDSKASAFSIHNILQAGKAYGLAAGSWVGPYAMCRSWETLARSKREETDLECQSLPMAIYIVSGDEDGERGGAPVVYIEEASRHCLEFSKGQVDWTPILLLVPLVLGLEKVNPRYIPSLAATFTFPQSLGILGGKPGASTYIVGVQDEKAFYLDPHEAQSVVDIRRENLEADTSSYHCNIIRHICLDSID…
VvATG5	VIT_02s0012g02270	MDVEAMGREAQKYVWEGAIPLQIHLHESEVTTLPHPSPALVLAPRMGYLPLLLPLLKPHFSSTLPPGVDTIWFEYKGLALKWHIPTGVLFDLLCAEQERPWNLTVHFRGYPGNILTPCEGEDSVKWSFINSLKEAAYIVNGNCKNVMNMSQSDQMELWHSVLNGNMEAYQRVSSKLKLEKVGDQYVGKPNSNLLKSRTNTGETDTGGPVKTGRIPVRLYVWSVSKDFDDLEDAPQIDSWDQISYMNRPVEIHREEDKCFTLRDAVKALLPELFVEKTLIDEEISRIELEEESRAPSDDESNTRNEEDVEEKQRENVECCCPSDDAETKLKLVRIQGIEPKLEIPFSWVVNNLMNPEHFLHICVFVKVPQAKPLPHDR
VvATG6	VIT_15s0046g00950	MMEDSANKSRTFPVDPTLPRWVCQNCRHNLCIVGVDSYADKFYSDSSRSGMQGSLIHGAGSVLGSTHMDHSFVVLPKQRNQAQGVPPRPRGGAVQPDVSQSGKAMEESFVMLPPAPASVYKCESAAEGSGTHLPSPEGGPSGHLQPNNSGFHTTITVLKRAFDIATTQIQVEQPLCLECMRVLSDKLDKEVEDVNRDIQAYEACLQRLEGEARDVLSEADFLKEKLKIEEEERKLEAAIEETEKQCAQVNAEMKELELKSSRFKELEERYWHEFNNFQFQLTSHQEERDAILAKIEVSQAHLELLKRTNVLNDAFPIWHDGEFGTINNFRLGRLPKIPVEWDEINAAWGQACLLLHTMVQYFRPKFQYRIKIIPMGSYPRITDSNNSTYELFGPVNLFW…
VvATG7	VIT_10s0003g01150	MLSYSISIPEKPILRNRGGSFTFIVSPKLQICNTGGGGERERGIRSDPIRLGFLFSQTVPSFVTQRAIKLKSFLCMAGQESGAVLQFAPFQSSVDEGFWHRLSSLKLNKLGIDDSPISITGFYAPCSHSQVSNHLTLLAESLPPEPSEQSSTPPISRGNRNRCSVPGILYNTNTLESFHALDKQSLLKAEAEKIWNDIHSGRAEEDCSVLSRFLLISFADLKKWSFHYWFAFPALVLDPPATLVDLKPASQWFSLEEAESVSAACNEWRNSSSTADVPFFLVSIASNSRATIRHLKDWEACQEDGHKLLFGFYDPCHLPKNPGWPLRNFLVLIYSRWNIKKVQFLCYRENRGFADLGLSLVGEAQISAPQEWRDELHVPNVVGWELNRGKKVYRCISLA…
VvATG8a	VIT_10s0116g01700	MAKSSSNFKLEHPLEKRQTEAARIRKKHPDRIPVIVEKANRSDIPSIDKKKYLVPADLTVGQFVYVIRKRIKLSAEKAIFVFVKNTLPSTAALMSAIYEENKDEDGFLYMTYSGENTFGFCK
VvATG8c	VIT_19s0090g00580	MARSSFKLEHPLERRQAEAARIREKYPDRIPVIVEKAERSDIPDIDKKKYLVPADLTVGQFVYVIRKRIKLSAEKAIFIFVKNVLPPTAAMMSAIYEENKDEDGFLYMTYSGENTFGSF
VvATG8d	VIT_12s0059g00660	MAKISFKMEHPLERRQAEAARIREKYPDRIPVIVERAEKSDIPDIDKKKYLVPADLTVGQFVYVVRKRIKLTPEKAIFIFIKNILPPTAAMMSAIYEENKDEDGFLYMTYSGENTFGSLIM
VvATG8e	VIT_15s0048g00660	MAKSYFKQEHEFEKRRAEAARIRDKYPERIPVIVEKAERSDIPNIDKKKYLVPADLTVGQFVYVIRKRIKLSAEKAIFIFVDNVLPPTGAIMSAIYDEKKDADGFLYVTYSGENTFGYQISPQL
VvATG8f	VIT_02s0154g00390	MIFADEGGMAKSYFKQEHDFEKRRAEAARIREKYPDRIPVIVEKAERSDIPNIDKKKYLVPADLTVGQFVYVIRKRIKLSAEKAIFIFVDNVLPPTGAIMSGIYDEKKDADGFLYVTYSGENTFGYEIPH
VvATG8i	VIT_07s0005g02200	MSSFKNEFSYEERLEESRDIIAKYPDRVPVIAERYSKTDLPEMEKKKFLVPRDMSVGQFIHILSIRLHLTPGKALFVFVENTLPQTASLMDTVYESFKDEDGFLYMSYSSEKTFGYADIQIHGH
VvATG9	VIT_07s0005g03100	MFRGQKGANALSIFKWKWHGESSLTTGLLNDVPPEIELSDYRRIPSPGSDSPSGLLNGESRNVEPITDLDLFFERLYNYYCEKGLWCIIIKWIVELLSLGFTICFSAFFLLFVDWNGLHNAKCGMDAVESGIKPCDLSKEALHQHPLTPFTLSKAIIVGYLGLFSVYWIFCFLRFFAQLKETLGIRHFYYNSLHVTDNEIQTIPWASILEKVVQSQSSQQLCVVKDLSAHDVVMRLMRKENYLIGMLNKGVLAFPISRWVPGAGPTVKFGSNGVQHHLILTKTLEWTLNWCILQSMFDRNFCVRRDFVSNPKTLKKRLMVVGIVMLLLSPFLVIFILVFRFLRHAEQFYNHPTTASSRRWSNLSKWIFREFNEVDHLFKHRINSSVVHASDYLKQFPSP…
VvATG10	VIT_07s0151g00710	MDISSWDGTLSSSDFCLAAHAFTEKWKRINPVLPPWSWVPRPKSPWLTSHEVEGYLSLENMCILRSCEEDHDEKSHKGNEEPNCPGKDEYIDNATLVQSYSHDVRYFDFHIVHSASYRVPVLYFRTFSSDGQPLLLEDVEKELPGNSTNVLMESKWTFITQEEHPYLNRPWYKLHPCGTSEWMKLLFLTDPSLGGSQGVPVELYLSSWISMVGQAVGLKVPLEMFNKRTE
VvATG11	VIT_11s0037g00730	MSSNNEGDLVQGAKLFVRIAQNGHSYELDCNESTPVEVVQQLIASVAGINSNDQLLLSLEWKLEPPRQLSAYNLPSDNGEVFVYNKARLQANSPPPEPELVDILEIVEPLLPSSSHNPHLLDDASDPALKALPSYERQFRYHFHRGRAIYSCTVVKYENCQRLWREQGVQERALEIARANLEQFYRMVHQNFVDFMKFYSQQHRIHSDLLMNFGRDIDKLRSCKLHPALQTANRKCLLDFVKEENLRKWMENCSSSHRQFETKVSQFKQMYSDVKRKVDDLLSSKTSLHTTNLELMIKEHQRYINEQKSIMQSLSKDVSTVKKLVHDSVTCQLSSSLRPHDAVSALGPMYDVHDKNHLPKMQACDHSISKLLDFCIDKKNEMNNFVHNYMQRVTYVSYI…
VvATG12	VIT_09s0002g01390	MASESPSSARKVVVHLRATGDAPILKQAKFKIPGTDKFAKVIEFLRRQLHRDTLFVYVNSAFSPNPDELVIDLYNNFTGFIMAWIFQGYKTKRRGNALKFPKQLCNPGLAFNGKESATLVSQLGCPGNKAEQPILELV
VvATG13a	VIT_04s0044g00610	MASLGNMNSEPPEIEQIVTEFFAKSLHIILESRSPYASSRNYSGDPTISPSSSSSSSSSVRPRDKWFRLALRDCPAALENIDFWRQSNLEPMVVDVILVQRPHDWDPINCIPRRDLLRNTSLKEQSRNSWGSEQEEFGCVAKSEKIIERWVVQYESRKNSSLGSKRSSNSNSHNLLKIQHTLYKKSIILLRSLYLTVRLLPAYKLYHDLNSSQIHAFTLAHRVSSIIEPFTGREEVEMQRFCFTPVDTCCGRLCLSVLYRASLLDVSSEPSTPMSPQVIADYVGSPMADPLKRFPSLPTTCSPSSAPFSRRHSWSYDLYRASPPSVSFSPSPTHSESRASVSNPASRRLPPMSLPPHPPEMSAAHHKNTGFDEYWPSPTISPPSSASPPTNTLGSHLPK…
VvATG13b	VIT_16s0098g00590	MDLQSHPQPELGRLEQIVSQFLLKSLHIVLDSRIPSLRPARDRSGNVSGISRVRKSDKWFSLQLGDRPAALDNLHFWHRNLMDPMIIDIILVREGSNSSSSMDNVYSTAAVGTSVETVIERWVVQYESPRLMATPTGESSATYKKIYKKLIILLRSLYSTIRLLPGYRVFRLLSSLTQSYDFDIIYKVSSFTEPFSRAEEEVMKHYSFLPVEALSGRLCISVTYHQTLSDFNLEPLTAFPPTIITDYVGSPAADPLKAFPSSEKGIRATSFPLRGRGVRSPSSAPFQRPHSWTSGGHRAAPFTPNQPLSGSPPAFRMPYMPYDLPTQPLDIYGHGYQLSPPFSPSQSPSPPTYFSSSNPMYSRFSSETAPVTIPLPLVGRGSRYLSPNSSDPSRHSLPP…
VvATG18a	VIT_14s0060g02380	MATLSPPSSSASWPLPPSGPNPNPNFLSPPVAPNSPPSASSSQTIDLPESEYNDDSVPPSADPTRFPAPTLLHLSFNQDHGCFSAGTDHGFRIYNCDPFREIFRRDFCGDDGGSGTGIGVVEMLFRCNILALVGGGPDPQYPPNKVMIWDDHQTRCIGELSFRSEVKSVRLRRDRIVAILLQKIFVYNFADLKLLHQIETIANPKGLCEVSQLSGSMVLVCPGLLKGQVRVEHYNSKRTKFIMAHDSRIACFALTQDGRLLATSSSKGTLVRIFNTLDGTLLQEVRRGADRAEIYSVAFSSSAQWLAVSSDKGTVHVFSLKVESGSLGSDRSRSSSEPNLSVPSAVSSLSFMKGVLPRYFSSEWSVAQFRLHEGSQYIVAFGHQKNTVVILGMDGSFYR…
VvATG18b	VIT_11s0037g00970	MANHSSSYPILCASFNQDTSYFAIGTRDGFKVFDSETGTLRYERAIGGFIIVEMLFSSSLLAIVGAGEQPSLSPRRLCLFNTTTGAALRELNFLTSVLAIRLNRKRLVVVLQEKTYIYDLNSLSILDTIDTVPNSKGLCAFSPSLDGCFLALPASTTRGSVLVYNVMELHSHCEIDAHRSPLAAIVFSPNGMYIATASEQGTIIRVHLISEATKSYSFRRGAYPSTIFSLSFGPSTQFPDVLVATSSSGSVHAFSLGLGMNQR
VvATG18c	VIT_13s0067g00170	MSSSVSTSRGMLPSARLDAHGSNSGTPGSFGQSVPEFNDTDETGLLSVSWNQDHGCFAAGTTHGFRIYSCDPFKEIFRRDLKSGGFGIVEMLFRSNILALVGAGTNSQYPPSKVIIWDDYERRCIGEFSFRSDVRAVKLRRDRIVVVVEHKIYVYNFTDLKLLQQIETLANPRGLCCLSHHSNTFVLACPGLQRGLVRIEHFGLNMTKLIKAHDSHVACLTLTMDGLLLASASMKGTLIRIFNTMDGTRLQEVRRGSDNAEIYSIALSPNVQWLAVSSEKGTVHIFNLRVRVVGEDSSNHSITAQGPAPFYRNSSNSLDALISPNAGANPGSSLSFMKGFLPKYFSSEWSFAQFRVPEDTQFIATFGSQNTVIIVGMDGSFYRCSFDHLNGGEMLQQEY…
VvATG18d	VIT_07s0104g01790	MATLSAFSTPSPPWPNPNPSSDPNPNAKSDLPDHEERSQRTELEDVDSPPNSRPTQNFNPNIQDGRLSPSSVPSLLHISFNQDYGCFATGTDRGFRVYTCDPFREIFRRDLDRGGGIGVVEMRLVSNLMALVGGGSDPQYPLNKVMIWDDYESRCIGELSFRSEVRAVRLQLDRIVVVLEQKIFVYNFADLKLLHQMETIANPKGLCAVSQVAGSIVLVCPGLQKGQVRVEHYASKRTKFIAAHESRIASFALSMDGQLLATASSKGTLVRIYNTMDGVLLQELRRGADRAEIYSMAFSSTAQWLVVSSDKGTVHVFSLKVNLASPGNDKSRGASNSNLAVASSTSSLSFIKGVLPKYFSSEWSVAQFRLPEGSQYIVAFGHQKNTVVILGMDGSFYRC…
VvATG18e	VIT_07s0104g01780	MATLTAVSSASWPNPNPSPNSTFLSQQSHPEQYPAVQDPTAMRQHQGTGLSGDGGEDESFSSSPNHHTVQSPNSNLREVVSYSTSSIPSLLHISFNQDHGCFAAGTDNGFRIYNCDPFREIFRRDFDRGGGIGVVEMLFRCNILALVGGGPEPQYPLNKVMIWDDHQSRCIGELSFRSEVRAVKLRRDRIIVVLEQKIFLYNFADLKLLHQIETIANPRGLCAVSQLTASLVLVCPGLQKGQVRVEHYASRRTKFFAAHDSRLACFALTTDGQLLATASTKGTLVRIFNTSDGTRLQEVRRGADRAEVYSMAFSSTAQWLAVSSDKGTVHVFGLKVNSGSLGNDKSHGASDANLAVASSGLSLSFIKGVLPKYFSSEWSVAQFRLHEGSQYIVAFGHQK…
VvATG18f	VIT_19s0014g05190	MRNNDGPKPHSGRTNGFIPTSFRAISGYLRIVSSGASTVASTVRSAASSIVDRDDDASHDQVQWAGFDKLECDGNINRQVLLLGYRSGFQVWDVEEADNVRDLVSRHDGPVSFLQMLPNPVASKGSKDKFADSRPLLVVCSDGSLSGGGNIQDGFGTPYKEGIPNSHDTVNGSAMPTVVRFYSLKSQSFVHFLKFRSVVYSVRCSSRVVAISQAAQIHCFDVATLEREYTILTNPIVTGSLSSGSIGYGPLAVGPRWLAYSGSPVVVSNYGRVSPQHLTTSGSFSGSASNGSLVAHYAKESSKQLAAGIVSLGDIGYKKLSRYCSELLPDSNNLPHSGSPGPGWKGNGAVNAHFPDADNVGMVIVRDIIAKSVITQFKAHKSPISALCFDPSGTLLVTA…
VvATG18g	VIT_07s0104g00860	MKKGKARNNGLLPNSLRIISSCLKTVSTNASSVASTVRSAGVSVAASISAASEDHKDEVTWAGFDRLELSPSAFKRVLLLGYQNGFQVLDVDDASNVSELVSKRDGPVTFLQMQPIPLESDGHEGFRTSHPLLLVVAGDESNCLNPGQNHSHFGGLGRDGSSDSQSGNCISSPTAVRFYSLRSNCYVHVLRFRSAVCMVRCSPRIVAVGLATQIYCFDALTLGNKFSVLTYPVPQLGGQGTLGVNVGYGPMSVGPRWLAYASNNPLLSNRGRLNPQNLTPSPGVSPSTSPGSSSLVARYAMESSKQLAAGIINLGDMGYKTLSKYYQDLLPDGSNSPGWKVGGLAAAETDNAGMVVIKDFVSRAVISQFRAHTSPISALCFDPSGTLLVTASVHGNNIN…
VvATG20	VIT_08s0007g02960	MISTQRSGSGSSQSPRSPSAQPFLSVSVTDPVKLGNGVQAYISYRVITKTNLPEYQGQEKIVIRRYSDFVWLRDRLFEKYKGIFVPPLPEKSAVEKFRFSAEFIEMRRQALDIFVNRIASHHELQQSEDLRTFLQADEETMERARSQETGIFKKKPADLMQIFKDVQSRVSDVVLGKEKPVEESNPEYEKMKHYIFELENHLAEAQKHAYRLVKRHRELGQSLSDFGKAVKILGACEGNGLGKAFSELGTKSEMISIKLQKEAHHLLMNFEEPLKDYVRAVQSIKATIAERANAFRLQCELAETIKLKEINLDKLMLTRSDRVGEAEIEYKELKAESEEATKRFETIVRLMNEEIVRFQEQKTLDMGLAFHEFAKGQARLANGIADAWRSLIPKLESCS…
VvATG101	VIT_00s0253g00070	MNCEACDLKELELENFQIREVLRCILHTIVFHRALGLVRPKDIDLELFEITYVQCGDAEVERKINEKIDQFISWVEKHPNKKSQICLSFYEVKNKQASWFTNKIERRSWEYWYINLNVAQHPKAHSSKSHHSKAVVDPGESASEDRSLRRAALEASLREVLFQIIKFVNEKKDHIPSIPSAEGVSFPYEITIPSSSDSAFGMDMFKRMLQSGHPTMLS
VvATI	VIT_15s0046g02370	MFFVVLKFRIRSPRLVPVKGKSKIQNFSSWFFTFAMRPKKETNLLKMADNEEGEETTSRGNEWEVVSLTASAYAAAPGPKGIEMSDDGKSNTFKGNEAETSHAMFLSGHFVFPPSQHENLPLEPDDTEIHNEHGSEDVIPESNVEKGGHSDGKNEDNWSVKDLTKGDEFPGIQLFDEGGKSLSDRGKGFEEGTALKGLNLVDKEPDIYSAAKFSSLHSEPTIGGSTTYDGNTVIPDLVEPPELGADLHADISQSPKSTKDDDRYDGSNLPCEAWWKRRAASFYGHAKEANAFWSIFIAAAVMGLVILGQRWQHERWQVLQLKWQFGVNDEKMGRMLGPIIRLKDVIVGGNRRGSFIRGSSTSGNR
VvTOR	VIT_03s0088g00450	MASTAQSIRFGAPAAGSSLDALNRILADLCARGPPKDGAALALKIHLEEEARDLSGEAFSRFMDQLYDRISNLLDSNDVAENMGALRAIDELIDVALGESASKVSKFSGYVRTVFEAKRDRDVLILASTVLGHLARAGGAMTADEVECQVQNALEWLRGERIEYRRFAAVLILKVKGSFESRAIVGLLTDGGGAGCSPMLAPSSSSLRDEPRQSSPGTTKDSNALAHPESFLDDSPRRDDPVSREMVERGASPMDLEALELQGTSPRPDKEMAENASTVFNVHVPEFVDAIWVALRDPTLPIRERAVEALRACLRVIEKRETRWRVQWLRSFGVESKTFEVEKEKKKGRMQIFIVERKGGVSSWIKLGPTSLGPLIEGLDGLSEAELLHIERTKTDLAL…
VvVTI12a	VIT_17s0000g06580	MSQVFEGYERQYCELSANLSRKCTAASLLNGEQKKQKVSEIKAGLDDADALIRKMDLEARSLQPSVKAMLLAKLREYKTDLNNVKNEVKRITSANTNQAARDNLLESGMADTMTVSADQKTRLLMSTGRLNQSGDRIKESRRTMLETEELGVSILQDLHQQRQSLLHAHNTLHGVDDNISKSKKILTAMSRRMSRNKWIIGSVIAALVLAIILILYFKLAH
VvVTI12b	VIT_14s0108g01200	MGEVFDGYERQYCELSANLSKKCTTASLLDGEQKRQQISEIKAGLDEADSLIRKMDLEARGLQPNVKAVLLAKLREYKSDLNNLKSEVKRIASANSNQAARDDLLESGMADAMSVSANQRARLMMSTDRLNQSSDRIKESKRTMLETEELGVSILQDLHQQRQSLLHANDTLHGVDDNVSRSKKILTNMSRRMSRNKCIIGSIIAVLVVVIALILYFKLSK
VvVTI12c	VIT_01s0113g00540	MSEVFEGYERQYCELSTNLSRKCTSASVLDGEEKHQKISEIEAGLEEAVILIRKMDLEARSLQAGVKAMLLAKLREYKADLNKLKKEVKKITSPDTNQVAREELLESGMVDAHMVSADQKGRLAMSTEKLNESSDRIKESRRTMLETEDLGVSILQDLHQQRQTLLHAHEKLHGVDNAIDKSKKILTAMSKRMSRNKWIVGSVISALVLAIIFILYFKLS
VvVPS15	VIT_11s0016g03000	MGNKIARTTQASASEYYLHDLPSSYNLVLKEVLGRGRFFKSIQCKHDEGLVLVKVYFKRGDSIDLREYERRLFQIQGIFRALDHPHVWPFQFWIETDKAAYLLRQYFFNNLHDRLSTRPFLSLIEKKWLAFQLLCAVKQSHENGVCHGDIKCENVLVTSWNWLYLADFASFKPTYIPDDDPSDFSFFFDTGGRRLCYLAPERFYEPGGEMQVAQGAPLRPSMDIFAVGCVVAELFLEGQPLFELSQLLAYRRGQYDPSQHLEKIPDSGIRKMILHMIQLDPESRFSAESYLQNYASILFPSYFSPFLHNFYSCLNPLDSDTRVAVCQSLFHEIHKQMMSNASAEVTSAELSTPLNATGCKPSKQVVAKQKLNLTKNSSRKQENEKGLIHNQFELLGDIN…
VvVPS34	VIT_01s0127g00430	MSGNEFRFFLSCDINLPVTFRIERLEGNLPSVKSSISEFDYTTEERRAELYVECALFIDGAPFGLPTRTRLESTGPSYCWNELITLSTKYRDLTAHSQLALTVWDVSCGKDEGLIGGATILLFSSKKQLKTGKQKLRLWPGKEADGSFPTTTPGKVPRHERGELERLEKLMNKYERGQIQRVDWLDRLTFKAMEKIKERESCKNGSSHLYLVVDFCSFEHRVVFQESGANFFLPSPPIASTNELVIVWDPEVGKMNPSEHKQLKLARSLARGIIDRDLKPSNNERKSIQRILKYPPTRILSGDEKQLLWKFRFSLMSEKRALTKFLRCVEWSDLQEAKQALELMGKWEMIDVCDALELLSPVFESEEVRAYAVSVLERADDEELQCYLLQLVQALRFER…
Reference	Shangguan, L. F.; Fang, X.; Chen, L. D.; Cui, L. W.; Fang, J. G., Genome-wide analysis of autophagy-related genes (ARGs) in grapevine and plant tolerance to copper stress. Planta 2018, 247, (6), 1449-1463.
